# Supplementary material for: Plasma proteomics reveals crosstalk between lipid metabolism and immunity in dairy cows receiving essential fatty acids and conjugated linoleic acid
Source: Sci Rep. 2022 Apr 5;12:5648. doi: 10.1038/s41598-022-09437-w (PMC8983735; doi:10.1038/s41598-022-09437-w)
Supplement: Supplementary file 1 — Supplementary Tables S1–S2. [file 41598_2022_9437_MOESM1_ESM.xlsx]

## Sheet: Table S1 
Table S1. identified proteins, associated gene names, and peptides info.
Accession number	Gene Name and blast	Peptide count	Unique peptides	Confidence score	Mass	Description
Q0VCX1	C1S	14	13	1137.31	76560	Complement C1s subcomponent OS=Bos taurus OX=9913 GN=C1S PE=2 SV=2
A0A3Q1MGP1	C1R	30	29	3513.1	81160	Complement C1r OS=Bos taurus OX=9913 GN=C1R PE=3 SV=1
F1N1I6	GSN	30	29	2843.47	92027	Gelsolin OS=Bos taurus OX=9913 GN=GSN PE=1 SV=2
Q3ZBN5	ASPN	3	3	135.46	42092	Asporin OS=Bos taurus OX=9913 GN=ASPN PE=2 SV=1
Q95M18	HSP90B1	2	2	71.73	92369	Endoplasmin OS=Bos taurus OX=9913 GN=HSP90B1 PE=2 SV=1
A0A3Q1LNI1	MMP2	10	9	624.14	70487	72 kDa type IV collagenase OS=Bos taurus OX=9913 GN=MMP2 PE=3 SV=1
A0A3Q1MU98	C9	14	14	983.3	57363	Complement component C9 OS=Bos taurus OX=9913 GN=C9 PE=1 SV=1
A0A3Q1LSP4	C8A	15	13	1112.94	65456	Complement C8 alpha chain OS=Bos taurus OX=9913 GN=C8A PE=4 SV=1
A0A452DHZ3	SERPINA5	21	21	1974.99	43540	Plasma serine protease inhibitor OS=Bos taurus OX=9913 GN=SERPINA5 PE=3 SV=1
A0A3Q1MIU1	EFEMP1	3	3	268.26	50347	EGF containing fibulin extracellular matrix protein 1 OS=Bos taurus OX=9913 GN=EFEMP1 PE=1 SV=1
A0A3Q1M3I2	CFHR5	10	8	833.21	75450	Uncharacterized protein OS=Bos taurus OX=9913 GN=CFHR5 PE=4 SV=1
A0A3Q1MMH1	PROS1	26	25	2085.2	70574	Vitamin K-dependent protein S OS=Bos taurus OX=9913 GN=PROS1 PE=4 SV=1
Q2KJ63	KLKB1	8	7	489.82	70948	Plasma kallikrein OS=Bos taurus OX=9913 GN=KLKB1 PE=2 SV=1
P28800	SERPINF2	12	12	1110.53	54676	Alpha-2-antiplasmin OS=Bos taurus OX=9913 GN=SERPINF2 PE=1 SV=2
Q29437	LOC100138645(BT)	20	7	2057.1	84703	Primary amine oxidase, liver isozyme OS=Bos taurus OX=9913 PE=1 SV=1
A0A3Q1NJR8	SERPINC1	23	20	2030.6	60031	Antithrombin-III OS=Bos taurus OX=9913 GN=SERPINC1 PE=3 SV=1
A0A3Q1MRQ2	C8G	5	3	451.04	41192	Lipocln_cytosolic_FA-bd_dom domain-containing protein OS=Bos taurus OX=9913 GN=C8G PE=3 SV=1
Q2KJ83	CPN1	3	3	192.88	52636	Carboxypeptidase N catalytic chain OS=Bos taurus OX=9913 GN=CPN1 PE=2 SV=1
G3MZL1	CDH5	9	9	464.5	87409	Cadherin-5 OS=Bos taurus OX=9913 GN=CDH5 PE=4 SV=2
A0A3Q1MG08	MASP1	12	5	928.73	79048	Mannan binding lectin serine peptidase 1 OS=Bos taurus OX=9913 GN=MASP1 PE=3 SV=1
F1N102	C8B	11	10	756.63	66642	Complement C8 beta chain OS=Bos taurus OX=9913 GN=C8B PE=4 SV=3
Q0VCX2	HSPA5	4	4	154.59	72356	Endoplasmic reticulum chaperone BiP OS=Bos taurus OX=9913 GN=HSPA5 PE=2 SV=1
A0A3Q1LJT1	IGLV3-12 (HS)	3	3	493.94	25040	Ig-like domain-containing protein OS=Bos taurus OX=9913 PE=4 SV=1
G3MYZ3	AFM	10	10	732.81	69516	Afamin OS=Bos taurus OX=9913 GN=AFM PE=1 SV=1
Q05443	LUM	7	7	642.85	38732	Lumican OS=Bos taurus OX=9913 GN=LUM PE=1 SV=1
Q95121	SERPINF1	12	12	954.09	46200	Pigment epithelium-derived factor OS=Bos taurus OX=9913 GN=SERPINF1 PE=1 SV=1
Q3T0A3	CFD	5	5	248.57	27860	Complement factor D OS=Bos taurus OX=9913 GN=CFD PE=2 SV=1
Q1RMN9	LOC510860	7	3	635.48	21982	C4b-binding protein alpha-like OS=Bos taurus OX=9913 GN=LOC510860 PE=2 SV=1
G3N0V0	IGHG2 (HS)	18	15	2418.48	35929	Uncharacterized protein OS=Bos taurus OX=9913 PE=1 SV=1
A0A3Q1MNL9	TGFBI	6	6	315.28	70155	Transforming growth factor-beta-induced protein ig-h3 OS=Bos taurus OX=9913 GN=TGFBI PE=4 SV=1
A0A3Q1M1V6	FBLN5	3	3	197.37	51715	Fibulin-5 OS=Bos taurus OX=9913 GN=FBLN5 PE=4 SV=1
E1BJ49	MASP2	4	4	283.83	76336	Mannan binding lectin serine peptidase 2 OS=Bos taurus OX=9913 GN=MASP2 PE=3 SV=3
A0A3Q1NJB1	CP	45	45	5815.15	120702	Ceruloplasmin OS=Bos taurus OX=9913 GN=CP PE=1 SV=1
G3N0S9	C4BPA (HS)	14	13	1679.07	21474	Uncharacterized protein OS=Bos taurus OX=9913 PE=4 SV=2
F1MH22	OIT3	2	2	155.34	60538	Oncoprotein-induced transcript 3 protein OS=Bos taurus OX=9913 GN=OIT3 PE=4 SV=3
Q28065	C4BPA	29	25	2591.98	68841	C4b-binding protein alpha chain OS=Bos taurus OX=9913 GN=C4BPA PE=2 SV=1
F1MX44	GSTA5	3	3	117.48	25352	Glutathione S-transferase OS=Bos taurus OX=9913 GN=GSTA5 PE=3 SV=1
Q2TBQ1	F13B	18	18	1664.47	75118	Coagulation factor XIII B chain OS=Bos taurus OX=9913 GN=F13B PE=2 SV=1
A0A3Q1M944	COLEC11	5	5	339.43	28531	Collectin-11 OS=Bos taurus OX=9913 GN=COLEC11 PE=4 SV=1
A0A3Q1LGM4	CFI	9	9	512.55	64624	Complement factor I OS=Bos taurus OX=9913 GN=CFI PE=1 SV=1
F1MS32	APOD	7	7	442.9	24016	Apolipoprotein D OS=Bos taurus OX=9913 GN=APOD PE=3 SV=3
F1MER7	HSPG2	3	3	110.71	463727	Heparan sulfate proteoglycan 2 OS=Bos taurus OX=9913 GN=HSPG2 PE=1 SV=2
A0A3Q1LLU1	VWF	53	51	4980.05	307784	von Willebrand factor OS=Bos taurus OX=9913 GN=VWF PE=4 SV=1
A0A3B0IZF8	C1QC	7	7	766.17	25712	Adiponectin B OS=Bos taurus OX=9913 GN=C1QC PE=4 SV=1
Q27967	SPP2	7	7	476.2	23119	Secreted phosphoprotein 24 OS=Bos taurus OX=9913 GN=SPP2 PE=1 SV=2
F1N6W9	COL18A1	4	4	207.54	153858	Collagen type XVIII alpha 1 chain OS=Bos taurus OX=9913 GN=COL18A1 PE=4 SV=3
Q2KIV9	C1QB	8	8	866.8	26383	Complement C1q subcomponent subunit B OS=Bos taurus OX=9913 GN=C1QB PE=1 SV=1
A0A3Q1N1A7	CPB2	13	12	787.57	44745	Carboxypeptidase B2 OS=Bos taurus OX=9913 GN=CPB2 PE=4 SV=1
G5E5A8	FN1	106	104	14582.5	275379	Fibronectin OS=Bos taurus OX=9913 GN=FN1 PE=4 SV=1
P07507	MGP	2	2	143.01	12209	Matrix Gla protein OS=Bos taurus OX=9913 GN=MGP PE=1 SV=1
A0A3Q1MSS6	CDH1	8	8	392.55	97813	Cadherin-1 OS=Bos taurus OX=9913 GN=CDH1 PE=4 SV=1
A0A3Q1LL32	PAPLN	2	2	112.11	139288	Papilin, proteoglycan like sulfated glycoprotein OS=Bos taurus OX=9913 GN=PAPLN PE=4 SV=1
Q5E9E3	C1QA	7	7	638.98	25786	Complement C1q subcomponent subunit A OS=Bos taurus OX=9913 GN=C1QA PE=2 SV=1
F1MTT3	F12	5	5	421.74	66206	Coagulation factor XII OS=Bos taurus OX=9913 GN=F12 PE=3 SV=2
E1BDW7	MST1	5	5	194.82	79859	Hepatocyte growth factor-like protein OS=Bos taurus OX=9913 GN=MST1 PE=3 SV=2
A5PJ69	SERPINA10	18	16	1279.51	51955	SERPINA10 protein OS=Bos taurus OX=9913 GN=SERPINA10 PE=2 SV=1
A0A3Q1LK49	ITIH2	25	24	2147.54	96714	Inter-alpha-trypsin inhibitor heavy chain H2 OS=Bos taurus OX=9913 GN=ITIH2 PE=1 SV=1
A0A3Q1LTB9	F13A1	28	27	2726.14	75550	Coagulation factor XIII A chain OS=Bos taurus OX=9913 GN=F13A1 PE=4 SV=1
Q29RU4	C6	14	13	778.42	104473	Complement component C6 OS=Bos taurus OX=9913 GN=C6 PE=2 SV=1
Q3SZZ9	FGG	68	68	9814.12	49136	FGG protein OS=Bos taurus OX=9913 GN=FGG PE=2 SV=1
F1MUS6	RELN	5	5	210.44	388166	Reelin OS=Bos taurus OX=9913 GN=RELN PE=4 SV=3
F6R4P6	SERPIND1	17	17	1127.22	62665	Serpin family D member 1 OS=Bos taurus OX=9913 GN=SERPIND1 PE=3 SV=1
Q2HJB6	PCOLCE	4	4	264.51	48180	Procollagen C-endopeptidase enhancer OS=Bos taurus OX=9913 GN=PCOLCE PE=2 SV=1
A0A3Q1LQV6	KIF27	4	2	132.27	154302	Kinesin family member 27 OS=Bos taurus OX=9913 GN=KIF27 PE=3 SV=1
A0A3Q1LZS5	CLEC3B	7	7	770.36	22279	Tetranectin OS=Bos taurus OX=9913 GN=CLEC3B PE=4 SV=1
A0A3Q1N9Y5	QSOX1	21	19	1624.6	86109	Sulfhydryl oxidase OS=Bos taurus OX=9913 GN=QSOX1 PE=4 SV=1
F1MVK1	LOC107131209	102	23	12193.8	192100	Uncharacterized protein OS=Bos taurus OX=9913 GN=LOC107131209 PE=4 SV=3
G5E5W1	F8	4	3	266.73	263379	Coagulation factor VIII OS=Bos taurus OX=9913 GN=F8 PE=3 SV=1
A0A3Q1LPQ0	P4HB	3	2	203.34	54365	Protein disulfide-isomerase OS=Bos taurus OX=9913 GN=P4HB PE=1 SV=1
P01045	KNG2	21	3	2203.49	68666	Kininogen-2 OS=Bos taurus OX=9913 GN=KNG2 PE=1 SV=1
A0A3Q1LPG0	IGHG3 (HS)	10	10	1416.72	35546	Uncharacterized protein OS=Bos taurus OX=9913 PE=1 SV=1
A6QNW7	CD5L	19	12	1965.54	50179	CD5 molecule like OS=Bos taurus OX=9913 GN=CD5L PE=2 SV=1
Q2NKV1	RNASE4	4	4	299.48	16993	Angiogenin, ribonuclease, RNase A family, 5 OS=Bos taurus OX=9913 GN=RNASE4 PE=2 SV=1
A0A3Q1M8B7	PROZ	3	3	217.73	53130	Vitamin K-dependent protein Z OS=Bos taurus OX=9913 GN=PROZ PE=3 SV=1
P00735	F2	53	53	7886.74	70461	Prothrombin OS=Bos taurus OX=9913 GN=F2 PE=1 SV=2
Q3ZBS7	VTN	16	15	1500.28	53541	Vitronectin OS=Bos taurus OX=9913 GN=VTN PE=1 SV=1
F1N160	IGLC1 (HS)	10	5	1542.94	33923	Uncharacterized protein OS=Bos taurus OX=9913 PE=4 SV=3
A0A3Q1MG04	FGB	95	93	14374.1	57430	Fibrinogen beta chain OS=Bos taurus OX=9913 GN=FGB PE=4 SV=1
Q3SYR8	JCHAIN	4	4	452.47	17846	Immunoglobulin J chain OS=Bos taurus OX=9913 GN=JCHAIN PE=1 SV=1
A0A3Q1LQ02	GC	16	2	1396.78	53627	Vitamin D-binding protein OS=Bos taurus OX=9913 GN=GC PE=4 SV=1
E1BH06	C4A	97	10	11835.9	192676	Uncharacterized protein OS=Bos taurus OX=9913 GN=C4A PE=1 SV=3
A5PKC2	SHBG	15	14	1568.95	43288	SHBG protein OS=Bos taurus OX=9913 GN=SHBG PE=2 SV=1
A6QP30	CPN2	3	3	193.42	60002	CPN2 protein OS=Bos taurus OX=9913 GN=CPN2 PE=2 SV=1
A0A140T843	APOH	9	9	423.46	38220	Beta-2-glycoprotein 1 OS=Bos taurus OX=9913 GN=APOH PE=4 SV=1
A0A3Q1LT55	F11	4	2	183.46	71594	Coagulation factor XI OS=Bos taurus OX=9913 GN=F11 PE=3 SV=1
F6QND5	FGA	95	9	14311.7	94675	Fibrinogen alpha chain OS=Bos taurus OX=9913 GN=FGA PE=4 SV=1
A0A3S5ZPC6	C2	7	7	321.84	86943	Complement C2 OS=Bos taurus OX=9913 GN=C2 PE=3 SV=1
P12763	AHSG	10	10	966.48	38394	Alpha-2-HS-glycoprotein OS=Bos taurus OX=9913 GN=AHSG PE=1 SV=2
A0A3Q1MF21	POSTN	2	2	128.1	89792	Periostin OS=Bos taurus OX=9913 GN=POSTN PE=1 SV=1
A0A140T8C8	KNG1	26	4	2859.54	68922	Kininogen-1 OS=Bos taurus OX=9913 GN=KNG1 PE=4 SV=1
A0A3Q1LSF0	IGLV1-50 (HS)	4	3	500.52	15019	Ig-like domain-containing protein OS=Bos taurus OX=9913 PE=4 SV=1
F1MBC5	F9	8	8	1136	50325	Coagulation factor IX OS=Bos taurus OX=9913 GN=F9 PE=3 SV=3
F1MKS5	HRG	12	5	815.4	60705	Histidine-rich glycoprotein OS=Bos taurus OX=9913 GN=HRG PE=4 SV=3
A0A3Q1M5Q6	ECM1	21	20	1470.6	63137	Extracellular matrix protein 1 OS=Bos taurus OX=9913 GN=ECM1 PE=4 SV=1
A0A3Q1LIS3	SPARCL1	4	4	391.4	75117	SPARC like 1 OS=Bos taurus OX=9913 GN=SPARCL1 PE=4 SV=1
A0A3Q1LI40	C7	7	7	402.85	92929	Complement component C7 OS=Bos taurus OX=9913 GN=C7 PE=4 SV=1
A6QNL0	CD14	4	4	189.6	39897	Monocyte differentiation antigen CD14 OS=Bos taurus OX=9913 GN=CD14 PE=2 SV=1
E1BCW0	HGFAC	3	3	115.02	69515	HGF activator OS=Bos taurus OX=9913 GN=HGFAC PE=3 SV=3
Q5E9Z2	HABP2	11	11	679.09	62400	Hyaluronan-binding protein 2 OS=Bos taurus OX=9913 GN=HABP2 PE=2 SV=1
A0A3Q1LGY9	AGT	8	8	574.13	51392	Angiotensinogen OS=Bos taurus OX=9913 GN=AGT PE=1 SV=1
Q58DP6	RNASE4	6	6	607.82	16927	Ribonuclease A family member 4 OS=Bos taurus OX=9913 GN=RNASE4 PE=2 SV=1
A0A3Q1MGB8	KIF12	14	13	1096.66	56188	Kinesin family member 12 OS=Bos taurus OX=9913 GN=KIF12 PE=4 SV=1
Q32L76	SAA4	4	4	408.38	14678	Serum amyloid A-4 protein OS=Bos taurus OX=9913 GN=SAA4 PE=2 SV=1
F1MH40	IGKV2-29 (HS)	10	2	1499.35	26318	Uncharacterized protein OS=Bos taurus OX=9913 PE=1 SV=2
F1MJQ3	AMY2B	6	6	401.68	57329	Alpha-amylase OS=Bos taurus OX=9913 GN=AMY2B PE=3 SV=1
A0A3Q1M857	ADH1C	7	7	344.21	40112	PKS_ER domain-containing protein OS=Bos taurus OX=9913 GN=ADH1C PE=1 SV=1
A0A3Q1MG73	FBLN1	17	17	2003.48	74225	Fibulin-1 OS=Bos taurus OX=9913 GN=FBLN1 PE=1 SV=1
P81947	TUBA1B (HS)	6	2	301.06	50120	Tubulin alpha-1B chain OS=Bos taurus OX=9913 PE=1 SV=2
A0A452DIP8	F10	13	13	1367.8	66797	Coagulation factor X OS=Bos taurus OX=9913 GN=F10 PE=3 SV=1
A0A140T881	APOE	18	17	1624.36	37400	Apolipoprotein E OS=Bos taurus OX=9913 GN=APOE PE=3 SV=2
F1MXR3	ADAMTSL4	2	2	103.34	116236	ADAMTS like 4 OS=Bos taurus OX=9913 GN=ADAMTSL4 PE=4 SV=1
A6QNS6	NID1	4	4	248.25	135915	NID1 protein OS=Bos taurus OX=9913 GN=NID1 PE=2 SV=1
E1BEV7	BMP1	3	3	121.94	111699	Metalloendopeptidase OS=Bos taurus OX=9913 GN=BMP1 PE=4 SV=3
A0A452DJ62	THBS4	5	3	417.44	105879	Thrombospondin-4 OS=Bos taurus OX=9913 GN=THBS4 PE=4 SV=1
F1MY85	C5	46	43	3686.45	188677	Complement C5a anaphylatoxin OS=Bos taurus OX=9913 GN=C5 PE=1 SV=3
F1MYX2	APOM	5	5	338.35	21144	Apolipoprotein M OS=Bos taurus OX=9913 GN=APOM PE=4 SV=1
P17697	CLU	21	21	2140.29	51081	Clusterin OS=Bos taurus OX=9913 GN=CLU PE=1 SV=1
A0A3Q1MM52	ASS1	2	2	78.7	47924	Argininosuccinate synthase OS=Bos taurus OX=9913 GN=ASS1 PE=1 SV=1
Q2KIW4	LCAT	5	5	306.08	49812	Lecithin-cholesterol acyltransferase OS=Bos taurus OX=9913 GN=LCAT PE=2 SV=1
A0A3Q1LW96	ITIH1	18	18	1547.15	100760	Inter-alpha-trypsin inhibitor heavy chain H1 OS=Bos taurus OX=9913 GN=ITIH1 PE=1 SV=1
E1BGJ0	LRP1	7	7	401.37	504586	LDL receptor related protein 1 OS=Bos taurus OX=9913 GN=LRP1 PE=1 SV=3
P37141	GPX3	12	11	811.83	25648	Glutathione peroxidase 3 OS=Bos taurus OX=9913 GN=GPX3 PE=2 SV=2
A7E3W2	LGALS3BP	10	9	697.27	62087	Galectin-3-binding protein OS=Bos taurus OX=9913 GN=LGALS3BP PE=1 SV=1
A0A3Q1M0L5	ADAMTS13 (HS)	7	7	567.76	22855	Uncharacterized protein OS=Bos taurus OX=9913 PE=4 SV=1
A0A3Q1M3L6	IGHG1 (HS)	17	14	2664.89	40450	Uncharacterized protein OS=Bos taurus OX=9913 PE=1 SV=1
Q3SX06	MYOC	2	2	109.01	54854	Myocilin OS=Bos taurus OX=9913 GN=MYOC PE=2 SV=1
A0A140T851	PROC	15	15	910.83	50676	Vitamin K-dependent protein C OS=Bos taurus OX=9913 GN=PROC PE=3 SV=2
O02659	MBL	10	9	592.52	26454	Mannose-binding protein C OS=Bos taurus OX=9913 GN=MBL PE=2 SV=1
A0A3Q1LFZ4	ANGPTL3	2	2	98.78	48827	Angiopoietin like 3 OS=Bos taurus OX=9913 GN=ANGPTL3 PE=4 SV=1
P02070	HBB	11	11	974.12	15944	Hemoglobin subunit beta OS=Bos taurus OX=9913 GN=HBB PE=1 SV=1
A7MB82	C1QTNF3	5	4	559.89	26793	Adiponectin M OS=Bos taurus OX=9913 GN=C1QTNF3 PE=2 SV=1
Q3SWX5	CDH6	8	6	341.94	88254	Cadherin-6 OS=Bos taurus OX=9913 GN=CDH6 PE=2 SV=1
A0A3Q1MN12	EFEMP2	2	2	88.29	49897	EGF containing fibulin extracellular matrix protein 2 OS=Bos taurus OX=9913 GN=EFEMP2 PE=4 SV=1
F1MLW8	LOC100847119	8	3	1404.05	24608	Uncharacterized protein OS=Bos taurus OX=9913 GN=LOC100847119 PE=1 SV=2
F1MQ37	MYH9	13	11	798.59	227063	Myosin heavy chain 9 OS=Bos taurus OX=9913 GN=MYH9 PE=1 SV=3
P35445	COMP	9	7	847.18	82310	Cartilage oligomeric matrix protein OS=Bos taurus OX=9913 GN=COMP PE=1 SV=2
A0A3Q1LRW4	IGHA1 (HS)	6	6	452.97	47130	Uncharacterized protein OS=Bos taurus OX=9913 PE=1 SV=1
F1MVP0	ADAMTS13	10	9	673.4	102778	ADAM metallopeptidase with thrombospondin type 1 motif 13 OS=Bos taurus OX=9913 GN=ADAMTS13 PE=4 SV=3
P80195	GLYCAM1	4	4	244.11	17141	Glycosylation-dependent cell adhesion molecule 1 OS=Bos taurus OX=9913 GN=GLYCAM1 PE=1 SV=2
Q9BGI3	PRDX2	2	2	117.69	21932	Peroxiredoxin-2 OS=Bos taurus OX=9913 GN=PRDX2 PE=2 SV=1
Q2UVX4	C3	110	105	11305.7	187135	Complement C3 OS=Bos taurus OX=9913 GN=C3 PE=1 SV=2
A0A3Q1MQV3	THBS1	10	10	595.18	129795	Thrombospondin-1 OS=Bos taurus OX=9913 GN=THBS1 PE=4 SV=1
Q2KIU3	C1QTNF9 (HS)	5	4	333.65	22897	Protein HP-25 homolog 2 OS=Bos taurus OX=9913 PE=2 SV=1
A0A3Q1LQ21	ITIH3	13	13	894.03	99094	Inter-alpha-trypsin inhibitor heavy chain H3 OS=Bos taurus OX=9913 GN=ITIH3 PE=4 SV=1
E1BH94	PGLYRP2	2	2	82.21	63447	Peptidoglycan recognition protein 2 OS=Bos taurus OX=9913 GN=PGLYRP2 PE=4 SV=3
Q09TE3	IGFALS	9	8	537.31	65928	Insulin-like growth factor binding protein acid labile subunit OS=Bos taurus OX=9913 GN=IGFALS PE=2 SV=1
A6QPQ2	SERPINA3-8	13	8	1138.17	46935	Serpin A3-8 OS=Bos taurus OX=9913 GN=SERPINA3-8 PE=2 SV=1
Q8SPP7	PGLYRP1	5	5	275.03	21050	Peptidoglycan recognition protein 1 OS=Bos taurus OX=9913 GN=PGLYRP1 PE=1 SV=1
A0A3Q1MQP3	CAT	4	4	178.1	61528	Catalase OS=Bos taurus OX=9913 GN=CAT PE=1 SV=1
Q2KJD0	TUBB5	6	4	364.25	49639	Tubulin beta-5 chain OS=Bos taurus OX=9913 GN=TUBB5 PE=2 SV=1
A0A3Q1LYE8	PAEP	3	3	219.84	27242	Lipocln_cytosolic_FA-bd_dom domain-containing protein OS=Bos taurus OX=9913 GN=PAEP PE=1 SV=1
A0A3Q1MAJ8	ACTN4	2	2	106.04	117024	Alpha-actinin-4 OS=Bos taurus OX=9913 GN=ACTN4 PE=1 SV=1
A0A3Q1MLF4	COLEC10	3	3	174.54	30407	C-type lectin domain-containing protein OS=Bos taurus OX=9913 GN=COLEC10 PE=4 SV=1
Q3SZZ7	FGL1	12	12	1277.78	36116	Fibrinogen-like protein 1 OS=Bos taurus OX=9913 GN=FGL1 PE=2 SV=1
A0A3Q1LHT7	RRBP1	2	2	61.86	166675	Ribosome binding protein 1 OS=Bos taurus OX=9913 GN=RRBP1 PE=1 SV=1
P01966	HBA	7	7	813.62	15175	Hemoglobin subunit alpha OS=Bos taurus OX=9913 GN=HBA PE=1 SV=2
A0A3Q1M8J9	GAPDH	6	6	348.97	40494	Glyceraldehyde-3-phosphate dehydrogenase OS=Bos taurus OX=9913 GN=GAPDH PE=1 SV=1
F1MVS9	MASP1	12	5	860.3	81246	Mannan binding lectin serine peptidase 1 OS=Bos taurus OX=9913 GN=MASP1 PE=3 SV=1
F1N583	OLFML1	2	2	120.48	46223	Olfactomedin like 1 OS=Bos taurus OX=9913 GN=OLFML1 PE=4 SV=1
Q2KIW1	PON1	36	35	4994.5	39816	Paraoxonase 1 OS=Bos taurus OX=9913 GN=PON1 PE=1 SV=1
Q7SIH1	A2M	71	70	7825.64	167470	Alpha-2-macroglobulin OS=Bos taurus OX=9913 GN=A2M PE=1 SV=2
A0A3Q1M442	TUBB1	10	7	714.91	55347	Tubulin beta chain OS=Bos taurus OX=9913 GN=TUBB1 PE=3 SV=1
F1MH27	CHIA	2	2	152.41	52036	Acidic mammalian chitinase OS=Bos taurus OX=9913 GN=CHIA PE=3 SV=2
P22457	F7	6	6	386.51	48929	Coagulation factor VII OS=Bos taurus OX=9913 GN=F7 PE=1 SV=2
Q6B411	LYZ (HS)	2	2	88.49	16772	Lysozyme C, milk isozyme OS=Bos taurus OX=9913 PE=2 SV=1
P24627	LTF	18	14	985.45	78006	Lactotransferrin OS=Bos taurus OX=9913 GN=LTF PE=1 SV=2
Q58DL9	PLTP	5	5	348.87	56393	Phospholipid transfer protein OS=Bos taurus OX=9913 GN=PLTP PE=2 SV=1
P15497	APOA1	52	51	7539.14	30258	Apolipoprotein A-I OS=Bos taurus OX=9913 GN=APOA1 PE=1 SV=3
A0A452DHZ7	APMAP	11	11	574.37	46063	Adipocyte plasma membrane-associated protein OS=Bos taurus OX=9913 GN=APMAP PE=4 SV=1
G8JKW7	SERPINA3-7	15	3	1493.86	46546	Serpin A3-7 OS=Bos taurus OX=9913 GN=SERPINA3-7 PE=3 SV=2
P34955	SERPINA1	19	19	1446.16	46075	Alpha-1-antiproteinase OS=Bos taurus OX=9913 GN=SERPINA1 PE=1 SV=1
A0A3Q1M1Z2	TUBA4A	7	3	401.37	46420	Tubulin alpha chain OS=Bos taurus OX=9913 GN=TUBA4A PE=3 SV=1
Q3SZV7	HPX	20	19	2153.23	52176	Hemopexin OS=Bos taurus OX=9913 GN=HPX PE=2 SV=1
A0A3Q1M3A8	IGLV2-14 (HS)	2	2	83.13	19210	Ig-like domain-containing protein OS=Bos taurus OX=9913 PE=4 SV=1
A0A140T897	ALB	79	78	8863.97	69278	Serum albumin OS=Bos taurus OX=9913 GN=ALB PE=4 SV=1
A0A3Q1M564	ADIPOQ	5	5	703.88	35072	Adiponectin OS=Bos taurus OX=9913 GN=ADIPOQ PE=4 SV=1
G5E5T5	IGHM (HS)	20	3	3225.41	56008	Uncharacterized protein OS=Bos taurus OX=9913 PE=1 SV=2
A0A0A0MP92	SERPINA3-7	18	5	2320.12	46986	Serpin A3-7 OS=Bos taurus OX=9913 GN=SERPINA3-7 PE=1 SV=1
Q3T0X5	PSMA1	2	2	76.99	29567	Proteasome subunit alpha type-1 OS=Bos taurus OX=9913 GN=PSMA1 PE=1 SV=1
F6RMV5	LRG1	9	9	530.72	39169	Leucine rich alpha-2-glycoprotein 1 OS=Bos taurus OX=9913 GN=LRG1 PE=1 SV=1
P80109	GPLD1	29	3	2773.86	92543	Phosphatidylinositol-glycan-specific phospholipase D OS=Bos taurus OX=9913 GN=GPLD1 PE=1 SV=1
Q2KIT0	C1QC (HS)	6	6	800.95	20633	Protein HP-20 homolog OS=Bos taurus OX=9913 PE=2 SV=1
P56425	CATHL7	6	6	348.49	18836	Cathelicidin-7 OS=Bos taurus OX=9913 GN=CATHL7 PE=2 SV=1
E1BNR0	APOB	145	138	10822.9	515195	Apolipoprotein B OS=Bos taurus OX=9913 GN=APOB PE=1 SV=3
Q3SYR5	APOC4	6	6	343.52	14428	Apolipoprotein C-IV OS=Bos taurus OX=9913 GN=APOC4 PE=2 SV=1
A0A3Q1M3A4	LOC528040	10	10	446.42	190203	Uncharacterized protein OS=Bos taurus OX=9913 GN=LOC528040 PE=4 SV=1
F1MPP7	ACSM1	2	2	85.29	64895	Acyl-coenzyme A synthetase ACSM1, mitochondrial OS=Bos taurus OX=9913 GN=ACSM1 PE=4 SV=1
P81187	CFB	17	17	1498.33	85312	Complement factor B OS=Bos taurus OX=9913 GN=CFB PE=1 SV=2
Q17QH1	APOF	2	2	159.98	33656	APOF protein OS=Bos taurus OX=9913 GN=APOF PE=2 SV=2
A4FUZ9	APOA5	3	2	240.7	41767	APOA5 protein OS=Bos taurus OX=9913 GN=APOA5 PE=2 SV=1
Q3ZCJ6	EPHX1	2	2	125.27	52164	Epoxide hydrolase OS=Bos taurus OX=9913 GN=EPHX1 PE=1 SV=1
F1MG20	HSD17B6	2	2	80.99	36163	17-beta-hydroxysteroid dehydrogenase type 6 OS=Bos taurus OX=9913 GN=HSD17B6 PE=3 SV=2
F1MMD7	ITIH4	33	32	3260.81	101449	Inter-alpha-trypsin inhibitor heavy chain H4 OS=Bos taurus OX=9913 GN=ITIH4 PE=4 SV=3
Q3T004	APCS	5	4	234.47	25167	Serum amyloid P-component OS=Bos taurus OX=9913 GN=APCS PE=2 SV=1
A0A3Q1MU93	B2M (HS)	3	3	169.1	13776	Beta-2-microglobulin OS=Bos taurus OX=9913 PE=3 SV=1
A2I7N1	SERPINA3-5	18	2	1315.37	46368	Serpin A3-5 OS=Bos taurus OX=9913 GN=SERPINA3-5 PE=3 SV=1
A0A452DK44	AZGP1	2	2	67.56	33820	Zinc-alpha-2-glycoprotein OS=Bos taurus OX=9913 GN=AZGP1 PE=3 SV=1
F1N169	FLNA	5	5	202.86	280752	Filamin A OS=Bos taurus OX=9913 GN=FLNA PE=1 SV=3
E1B6Z6	LCN2	6	5	411.26	22969	Lipocalin 2 OS=Bos taurus OX=9913 GN=LCN2 PE=1 SV=2
C4T8B4	CRP	3	3	225.2	25276	Pentaxin OS=Bos taurus OX=9913 GN=CRP PE=2 SV=1
A0A3Q1MSW9	RBP4	3	3	170.1	28956	Retinol-binding protein 4 OS=Bos taurus OX=9913 GN=RBP4 PE=3 SV=1
P13384	IGFBP2	8	8	524.89	33993	Insulin-like growth factor-binding protein 2 OS=Bos taurus OX=9913 GN=IGFBP2 PE=1 SV=2
Q2KIX7	C1QTNF7 (HS30)	4	3	662.19	22541	Protein HP-25 homolog 1 OS=Bos taurus OX=9913 PE=1 SV=1
P19035	APOC3	4	4	418.95	10685	Apolipoprotein C-III OS=Bos taurus OX=9913 GN=APOC3 PE=1 SV=2
F1ML89	CPS1	6	6	286.98	164636	Carbamoyl-phosphate synthase 1 OS=Bos taurus OX=9913 GN=CPS1 PE=1 SV=2
F1MTW5	MBL1	2	2	65.04	26277	Liver mannan-binding lectin OS=Bos taurus OX=9913 GN=MBL1 PE=2 SV=1
F1MFX8	LOC100850808	2	2	136.4	13342	WAP domain-containing protein OS=Bos taurus OX=9913 GN=LOC100850808 PE=4 SV=3
Q32PH8	EEF1A2	3	3	140.21	50438	Elongation factor 1-alpha 2 OS=Bos taurus OX=9913 GN=EEF1A2 PE=2 SV=1
P42916	CL43	6	4	475.92	33594	Collectin-43 OS=Bos taurus OX=9913 GN=CL43 PE=1 SV=2
A0A3Q1MJT2	A1BG	15	14	1858.25	61922	Alpha-1B-glycoprotein OS=Bos taurus OX=9913 GN=A1BG PE=1 SV=1
A0A0A0MPA0	LOC784932	15	6	979.87	46853	SERPIN domain-containing protein OS=Bos taurus OX=9913 GN=LOC784932 PE=1 SV=1
F1MNN7	LBP	18	18	1399.52	53649	Lipopolysaccharide-binding protein OS=Bos taurus OX=9913 GN=LBP PE=4 SV=2
A0A452DJK6	SERPINA3-1	16	2	1382.96	52462	Serpin A3-1 OS=Bos taurus OX=9913 GN=SERPINA3-1 PE=3 SV=1
F1N3Q7	APOA4	50	46	5111.71	52259	Apolipoprotein A-IV OS=Bos taurus OX=9913 GN=APOA4 PE=3 SV=2
A6H6Y4	CPA1	4	3	233.18	46981	Carboxypeptidase A1 OS=Bos taurus OX=9913 GN=CPA1 PE=1 SV=1
A0A3Q1LW12	GPLD1	28	3	2930.58	92942	Phosphatidylinositol-glycan-specific phospholipase D OS=Bos taurus OX=9913 GN=GPLD1 PE=4 SV=1
Q2KIH2	APON	2	2	83.4	28517	ApoN protein OS=Bos taurus OX=9913 GN=ApoN PE=2 SV=1
F1MNH3	SVEP1	3	3	137.18	350240	Sushi, von Willebrand factor type A, EGF and pentraxin domain containing 1 OS=Bos taurus OX=9913 GN=SVEP1 PE=4 SV=3
F1MDS0	PRG4	6	5	341.83	129128	Proteoglycan 4 OS=Bos taurus OX=9913 GN=PRG4 PE=4 SV=3
Q3SWY2	ILK	2	2	109.5	51414	Integrin-linked protein kinase OS=Bos taurus OX=9913 GN=ILK PE=2 SV=1
P81265	PIGR	9	9	624.58	82383	Polymeric immunoglobulin receptor OS=Bos taurus OX=9913 GN=PIGR PE=2 SV=1
F1N2K1	PCYOX1	9	9	670.79	56740	Prenylcysteine oxidase 1 OS=Bos taurus OX=9913 GN=PCYOX1 PE=1 SV=2
A0A3Q1MRM2	TTR	7	7	1171.58	19853	Transthyretin OS=Bos taurus OX=9913 GN=TTR PE=3 SV=1
Q3SYR0	SERPINA7	3	3	130.21	46006	Serpin peptidase inhibitor, clade A (Alpha-1 antiproteinase, antitrypsin), member 7 OS=Bos taurus OX=9913 GN=SERPINA7 PE=2 SV=1
A0A3Q1LW27	AHCY	2	2	107.12	47202	Adenosylhomocysteinase OS=Bos taurus OX=9913 GN=AHCY PE=1 SV=1
A0A3Q1MB98	HP	20	20	1469.06	43744	Haptoglobin OS=Bos taurus OX=9913 GN=HP PE=3 SV=1
A0A3Q1M7R2	MMP19	2	2	76.4	51105	Matrix metallopeptidase 19 OS=Bos taurus OX=9913 GN=MMP19 PE=3 SV=1
F6QQ60	TPM4	4	4	258.37	28504	Tropomyosin 4 OS=Bos taurus OX=9913 GN=TPM4 PE=1 SV=1
F1MPL6	BOLA-NC1	2	2	129.71	35150	Ig-like domain-containing protein OS=Bos taurus OX=9913 GN=BOLA-NC1 PE=1 SV=3
A0A3Q1MLQ7	TLN1	4	4	249.98	270580	Talin 1 OS=Bos taurus OX=9913 GN=TLN1 PE=1 SV=1
P20000	ALDH2	4	3	199.24	56617	Aldehyde dehydrogenase, mitochondrial OS=Bos taurus OX=9913 GN=ALDH2 PE=1 SV=2
A0A3Q1NG86	CSN1S1	3	3	249.88	23674	Alpha-S1-casein OS=Bos taurus OX=9913 GN=CSN1S1 PE=1 SV=1
A0A140T891	VNN1	2	2	106.29	56943	Pantetheinase OS=Bos taurus OX=9913 GN=VNN1 PE=4 SV=1
Q3SZR3	ORM1	12	12	1457	23168	Alpha-1-acid glycoprotein OS=Bos taurus OX=9913 GN=ORM1 PE=2 SV=1
A0A3Q1M168	PYGL	3	2	145.14	98095	Alpha-1,4 glucan phosphorylase OS=Bos taurus OX=9913 GN=PYGL PE=1 SV=1
E1BJF9	LOC104968478	8	2	769.86	19623	Serum amyloid A protein OS=Bos taurus OX=9913 GN=LOC104968478 PE=3 SV=2
P23805	CGN1	11	9	984.76	37971	Conglutinin OS=Bos taurus OX=9913 GN=CGN1 PE=1 SV=2
A0A3Q1M7Y8	PLOD1	7	7	459.52	81900	Procollagen-lysine,2-oxoglutarate 5-dioxygenase 1 OS=Bos taurus OX=9913 GN=PLOD1 PE=4 SV=1
A0A3Q1MBJ0	LOC104974345	2	2	92.51	32434	Uncharacterized protein OS=Bos taurus OX=9913 GN=LOC104974345 PE=4 SV=1
A0A140T8A9	CSN3	3	3	214.74	21224	Kappa-casein OS=Bos taurus OX=9913 GN=CSN3 PE=3 SV=1
Q3MHN5	GC	16	2	1473.43	53307	Vitamin D-binding protein OS=Bos taurus OX=9913 GN=GC PE=2 SV=1

## Sheet: Table S2
Table S2. Protein class by PANTHER.
	protein class	number of identified protein in each classs		ratio
1	protein modifying enzyme (PC00260)	41	0.165	0.225
2	scaffold/adaptor protein (PC00226)	1	0.004	0.005
3	chaperone (PC00072)	2	0.008	0.011
4	cell adhesion molecule (PC00069)	5	0.02	0.027
5	protein-binding activity modulator (PC00095)	36	0.145	0.198
6	transfer/carrier protein (PC00219)	21	0.084	0.115
7	transmembrane signal receptor (PC00197)	3	0.012	0.016
8	defense/immunity protein (PC00090)	9	0.036	0.049
9	cytoskeletal protein (PC00085)	8	0.032	0.044
10	structural protein (PC00211)	9	0.036	0.049
11	storage protein (PC00210)	2	0.008	0.011
12	extracellular matrix protein (PC00102)	9	0.036	0.049
13	intercellular signal molecule (PC00207)	7	0.028	0.038
14	translational protein (PC00263)	1	0.004	0.005
15	metabolite interconversion enzyme (PC00262)	28	0.112	0.154
