# Supplementary material for: Plasma proteomics reveals crosstalk between lipid metabolism and immunity in dairy cows receiving essential fatty acids and conjugated linoleic acid
Source: Sci Rep. 2022 Apr 5;12:5648. doi: 10.1038/s41598-022-09437-w (PMC8983735; doi:10.1038/s41598-022-09437-w)
Supplement: Supplementary file 2 — Supplementary Tables S3–S8. [file 41598_2022_9437_MOESM2_ESM.xlsx]

## Sheet: Table S3
Table S3. Differential plasma proteome during transition from d -21 to +1 relative to parturition
proteins	FC	log2(FC)	raw.pval		overabundant
Q3MHN5 (GC)	0.074978	-3.7374	0.0060558		underabundant
P23805 (CGN1)	0.096492	-3.3735	3.5985e-06
A0A3Q1M7Y8 (PLOD1)	0.13477	-2.8914	5.2804e-05
Q3SZR3 (ORM1)	0.30312	-1.7221	0.0044153
F1N2K1 (PCYOX1)	0.33806	-1.5646	3.681e-06
P42916 (CL43)	0.35486	-1.4947	0.0093975
A0A3Q1M7R2 (MMP19)	0.42055	-1.2497	0.016371
F1MTW5 (MBL1)	0.44136	-1.18	0.002107
Q2KIH2 (APON)	0.44986	-1.1525	0.017041
Q17QH1 (APOF)	0.45184	-1.1461	0.0013637
E1BNR0 (APOB)	0.45337	-1.1412	2.7882e-05
A0A3Q1MSW9 (RBP4)	0.46782	-1.096	0.0012631
A7MB82 (C1QTNF3)	0.49642	-1.0104	0.00090365
A0A3Q1M3A4 (LOC528040)	0.50837	-0.97604	0.042141
A6H6Y4 (CPA1)	0.50858	-0.97544	0.023819
Q09TE3 (IGFALS)	0.51245	-0.96451	0.0017912
Q6B411 (LYZ (HS))	0.51608	-0.95432	0.048266
A0A3Q1LW12 (GPLD1)	0.52821	-0.92082	0.0043956
F1MVS9 (MASP1)	0.52875	-0.91933	0.0029241
Q3SX06 (MYOC)	0.54475	-0.87633	0.032523
A0A3Q1MRM2 (TTR)	0.54663	-0.87136	0.043969
F1MVP0 (ADAMTS13)	0.55007	-0.8623	0.001601
A0A3Q1LRW4 (IGHA1 (HS))	0.56096	-0.83404	6.2035e-05
P17697 (CLU)	0.56355	-0.82737	0.00020246
Q58DL9 (PLTP)	0.56416	-0.82582	0.0047015
A0A3Q1M0L5 (ADAMTS13 (HS))	0.56541	-0.82262	8.7557e-05
A0A3Q1M3L6 (IGHG1 (HS))	0.56707	-0.81841	0.0012897
A0A3Q1MLF4 (COLEC10)	0.5854	-0.77251	0.013448
A0A3Q1MN12 (EFEMP2)	0.59102	-0.75871	0.002353
P12763 (AHSG)	0.59143	-0.75773	0.0001382
A0A3Q1M564 (ADIPOQ)	0.59747	-0.74305	0.0028085
A0A3Q1LW96 (ITIH1)	0.60205	-0.73205	0.0038797
A0A140T843 (APOH)	0.62921	-0.6684	0.0002519
A0A3S5ZPC6 (C2)	0.62998	-0.66661	0.0041285
A0A3Q1M3A8 (IGLV2-14 (HS))	0.63307	-0.65957	0.031663
F1N583 (OLFML1)	0.6368	-0.65109	0.040686
Q3SWX5 (CDH6)	0.64223	-0.63883	0.011268
Q2HJB6 (PCOLCE)	0.64677	-0.62869	0.0024871
A6QNL0 (CD14)	0.65221	-0.6166	0.0083332
F1MH40 (IGKV2-29 (HS))	0.65264	-0.61564	0.00044273
A0A3Q1LSF0 (IGLV1-50 (HS))	0.66571	-0.58703	0.00088869
A6QNW7 (CD5L)	0.66875	-0.58047	0.0052089
G5E5A8 (FN1)	0.67566	-0.56563	6.1091e-05
A0A3Q1LGM4 (CFI)	0.67793	-0.5608	0.0085168
E1BGJ0 (LRP1)	0.68565	-0.54445	0.037982
A0A3Q1MG73 (FBLN1)	0.68758	-0.5404	0.0022309
A0A3Q1M5Q6 (ECM1)	0.6877	-0.54015	0.0030887
Q5E9E3 (C1QA)	0.68846	-0.53855	0.0016539
A0A3Q1N9Y5 (QSOX1)	0.68881	-0.53783	0.0067004
Q3SZZ7 (FGL1)	1.5016	0.5865	0.045352
E1B6Z6 (LCN2)	1.5357	0.61891	0.01749
A0A3Q1LQ21 (ITIH3)	1.5752	0.65555	0.0019888
P22457 (F7)	1.6047	0.68229	0.0078653
P37141 (GPX3)	1.6195	0.69551	0.0016561
A0A3Q1LHT7 (RRBP1)	1.6208	0.69672	0.00041489
A0A140T881 (APOE)	1.6507	0.72308	0.0013499
P80195 (GLYCAM1)	1.6695	0.73938	0.0014397
P56425 (CATHL7)	2.0585	1.0416	0.00093332
A0A3Q1MB98 (HP)	2.4305	1.2812	0.010493
F1MNN7 (LBP)	2.6516	1.4068	0.00033941
P13384 (IGFBP2)	2.9822	1.5764	5.123e-08
E1BJF9 (LOC104968478)	3.1942	1.6755	0.028339
F1MNH3 (SVEP1)	3.5886	1.8434	0.0010302

## Sheet: Table S4
Table S4. KEGG pathways associated to differentially abundant proteins during transition from d -21 to +1 relative to parturition
#term ID	term description	observed gene count	background gene count	strength	false discovery rate	matching proteins in your network (IDs)	matching proteins in your network (labels)
bta04610	Complement and coagulation cascades	7	82	1.48	2.18e-07	9913.ENSBTAP00000007324,9913.ENSBTAP00000009415,9913.ENSBTAP00000009746,9913.ENSBTAP00000016545,9913.ENSBTAP00000042824,9913.ENSBTAP00000045833,9913.ENSBTAP00000054931	CLU,C1QA,F7,MASP1,C2,CFI,MBL1
bta04979	Cholesterol metabolism	5	46	1.59	6.34e-06	9913.ENSBTAP00000000732,9913.ENSBTAP00000002492,9913.ENSBTAP00000013354,9913.ENSBTAP00000017556,9913.ENSBTAP00000038799	PLTP,APOH,APOE,LRP1,APOB
bta05150	Staphylococcus aureus infection	5	60	1.47	1.44e-05	9913.ENSBTAP00000009415,9913.ENSBTAP00000016545,9913.ENSBTAP00000042824,9913.ENSBTAP00000045833,9913.ENSBTAP00000054931	C1QA,MASP1,C2,CFI,MBL1
bta04145	Phagosome	4	155	0.96	0.0107	9913.ENSBTAP00000003773,9913.ENSBTAP00000018649,9913.ENSBTAP00000020009,9913.ENSBTAP00000054931	CL43,CGN1,CD14,MBL1
bta05133	Pertussis	3	70	1.18	0.0107	9913.ENSBTAP00000009415,9913.ENSBTAP00000020009,9913.ENSBTAP00000042824	C1QA,CD14,C2

## Sheet: Table S5
Table S5. Enriched terms for biological processes of underabundant plasma proteins during transition from d -21 to +1 relative to parturition
#term ID	term description	observed gene count	background gene count	strength	false discovery rate	matching proteins in your network (IDs)	matching proteins in your network (labels)
GO:0002253	activation of immune response	4	67	1.44	0.0045	9913.ENSBTAP00000006557,9913.ENSBTAP00000009415,9913.ENSBTAP00000020009,9913.ENSBTAP00000042824	GPLD1,C1QA,CD14,C2
GO:0006952	defense response	7	317	1.01	0.0045	9913.ENSBTAP00000000673,9913.ENSBTAP00000009415,9913.ENSBTAP00000010925,9913.ENSBTAP00000020009,9913.ENSBTAP00000022991,9913.ENSBTAP00000038081,9913.ENSBTAP00000042824	AHSG,C1QA,FN1,CD14,ORM1,LYZ,C2
GO:0006953	acute-phase response	3	16	1.94	0.0045	9913.ENSBTAP00000000673,9913.ENSBTAP00000010925,9913.ENSBTAP00000022991	AHSG,FN1,ORM1
GO:0002682	regulation of immune system process	6	296	0.97	0.0072	9913.ENSBTAP00000006557,9913.ENSBTAP00000009415,9913.ENSBTAP00000020009,9913.ENSBTAP00000022991,9913.ENSBTAP00000026395,9913.ENSBTAP00000042824	GPLD1,C1QA,CD14,ORM1,ADIPOQ,C2
GO:0006950	response to stress	9	834	0.7	0.0086	9913.ENSBTAP00000000673,9913.ENSBTAP00000007324,9913.ENSBTAP00000009415,9913.ENSBTAP00000010925,9913.ENSBTAP00000020009,9913.ENSBTAP00000022991,9913.ENSBTAP00000026395,9913.ENSBTAP00000038081,9913.ENSBTAP00000042824	AHSG,CLU,C1QA,FN1,CD14,ORM1,ADIPOQ,LYZ,C2
GO:0048584	positive regulation of response to stimulus	7	471	0.84	0.0086	9913.ENSBTAP00000006557,9913.ENSBTAP00000007324,9913.ENSBTAP00000009415,9913.ENSBTAP00000020009,9913.ENSBTAP00000026395,9913.ENSBTAP00000027111,9913.ENSBTAP00000042824	GPLD1,CLU,C1QA,CD14,ADIPOQ,MYOC,C2
GO:0048583	regulation of response to stimulus	9	903	0.67	0.0119	9913.ENSBTAP00000000673,9913.ENSBTAP00000006557,9913.ENSBTAP00000007324,9913.ENSBTAP00000009415,9913.ENSBTAP00000014585,9913.ENSBTAP00000020009,9913.ENSBTAP00000026395,9913.ENSBTAP00000027111,9913.ENSBTAP00000042824	AHSG,GPLD1,CLU,C1QA,TTR,CD14,ADIPOQ,MYOC,C2
GO:0006954	inflammatory response	4	136	1.14	0.0192	9913.ENSBTAP00000000673,9913.ENSBTAP00000010925,9913.ENSBTAP00000020009,9913.ENSBTAP00000022991	AHSG,FN1,CD14,ORM1
GO:0001503	ossification	3	57	1.39	0.0222	9913.ENSBTAP00000000673,9913.ENSBTAP00000006557,9913.ENSBTAP00000027111	AHSG,GPLD1,MYOC
GO:0050896	response to stimulus	12	1787	0.49	0.0222	9913.ENSBTAP00000000673,9913.ENSBTAP00000006557,9913.ENSBTAP00000007324,9913.ENSBTAP00000009415,9913.ENSBTAP00000010925,9913.ENSBTAP00000017274,9913.ENSBTAP00000020009,9913.ENSBTAP00000022991,9913.ENSBTAP00000026395,9913.ENSBTAP00000027111,9913.ENSBTAP00000038081,9913.ENSBTAP00000042824	AHSG,GPLD1,CLU,C1QA,FN1,CDH6,CD14,ORM1,ADIPOQ,MYOC,LYZ,C2
GO:0035461	vitamin transmembrane transport	2	11	1.93	0.0224	9913.ENSBTAP00000000566,9913.ENSBTAP00000033386	RBP4,GC
GO:0050764	regulation of phagocytosis	2	12	1.89	0.0243	9913.ENSBTAP00000000673,9913.ENSBTAP00000026395	AHSG,ADIPOQ
GO:0051707	response to other organism	5	300	0.89	0.025	9913.ENSBTAP00000009415,9913.ENSBTAP00000020009,9913.ENSBTAP00000026395,9913.ENSBTAP00000038081,9913.ENSBTAP00000042824	C1QA,CD14,ADIPOQ,LYZ,C2
GO:0006958	complement activation, classical pathway	2	15	1.79	0.0266	9913.ENSBTAP00000009415,9913.ENSBTAP00000042824	C1QA,C2
GO:0009749	response to glucose	2	16	1.76	0.027	9913.ENSBTAP00000006557,9913.ENSBTAP00000026395	GPLD1,ADIPOQ
GO:0030162	regulation of proteolysis	4	199	0.97	0.0301	9913.ENSBTAP00000000673,9913.ENSBTAP00000006557,9913.ENSBTAP00000007324,9913.ENSBTAP00000010318	AHSG,GPLD1,CLU,ITIH1
GO:0010906	regulation of glucose metabolic process	2	22	1.63	0.035	9913.ENSBTAP00000006557,9913.ENSBTAP00000026395	GPLD1,ADIPOQ
GO:0072376	protein activation cascade	2	23	1.61	0.0368	9913.ENSBTAP00000009415,9913.ENSBTAP00000042824	C1QA,C2
GO:0032680	regulation of tumor necrosis factor production	2	25	1.57	0.0415	9913.ENSBTAP00000020009,9913.ENSBTAP00000026395	CD14,ADIPOQ
GO:0032869	cellular response to insulin stimulus	2	26	1.55	0.0415	9913.ENSBTAP00000006557,9913.ENSBTAP00000026395	GPLD1,ADIPOQ
GO:0098542	defense response to other organism	4	242	0.89	0.0428	9913.ENSBTAP00000009415,9913.ENSBTAP00000020009,9913.ENSBTAP00000038081,9913.ENSBTAP00000042824	C1QA,CD14,LYZ,C2

## Sheet: Table S6
Table S6. Enriched terms for biological processes of overabundant plasma proteins during transition from d -21 to +1 relative to parturition
#term ID	term description	observed gene count	background gene count	strength	false discovery rate	matching proteins in your network (IDs)	matching proteins in your network (labels)
GO:0006950	response to stress	6	834	1.04	0.0023	9913.ENSBTAP00000003930,9913.ENSBTAP00000008335,9913.ENSBTAP00000009746,9913.ENSBTAP00000013354,9913.ENSBTAP00000022428,9913.ENSBTAP00000053146	CAMP,HP,F7,APOE,LBP,GPX3
GO:0042742	defense response to bacterium	3	77	1.78	0.0027	9913.ENSBTAP00000003930,9913.ENSBTAP00000008335,9913.ENSBTAP00000022428	CAMP,HP,LBP
GO:0006953	acute-phase response	2	16	2.28	0.0063	9913.ENSBTAP00000008335,9913.ENSBTAP00000022428	HP,LBP
GO:0098869	cellular oxidant detoxification	2	35	1.94	0.0137	9913.ENSBTAP00000008335,9913.ENSBTAP00000053146	HP,GPX3
GO:0006869	lipid transport	2	67	1.66	0.0234	9913.ENSBTAP00000013354,9913.ENSBTAP00000022428	APOE,LBP

## Sheet: Table S7
Table S7. Enriched terms for cellular components of underabundant plasma proteins during transition from d -21 to +1 relative to parturition
#term ID	term description	observed gene count	background gene count	strength	false discovery rate	matching proteins in your network (IDs)	matching proteins in your network (labels)
GO:0005576	extracellular region	19	753	1.07	3.06e-14	9913.ENSBTAP00000000566,9913.ENSBTAP00000000673,9913.ENSBTAP00000002492,9913.ENSBTAP00000003773,9913.ENSBTAP00000006557,9913.ENSBTAP00000007324,9913.ENSBTAP00000009415,9913.ENSBTAP00000009745,9913.ENSBTAP00000010318,9913.ENSBTAP00000010925,9913.ENSBTAP00000014585,9913.ENSBTAP00000020009,9913.ENSBTAP00000022991,9913.ENSBTAP00000026395,9913.ENSBTAP00000027111,9913.ENSBTAP00000033386,9913.ENSBTAP000…	RBP4,AHSG,APOH,CL43,GPLD1,CLU,C1QA,CPA1,ITIH1,FN1,TTR,CD14,ORM1,ADIPOQ,MYOC,GC,LYZ,C2,MBL1
GO:0005615	extracellular space	13	411	1.17	1.23e-10	9913.ENSBTAP00000000566,9913.ENSBTAP00000000673,9913.ENSBTAP00000006557,9913.ENSBTAP00000007324,9913.ENSBTAP00000009745,9913.ENSBTAP00000010925,9913.ENSBTAP00000014585,9913.ENSBTAP00000022991,9913.ENSBTAP00000026395,9913.ENSBTAP00000027111,9913.ENSBTAP00000033386,9913.ENSBTAP00000038081,9913.ENSBTAP00000054931	RBP4,AHSG,GPLD1,CLU,CPA1,FN1,TTR,ORM1,ADIPOQ,MYOC,GC,LYZ,MBL1
GO:0005581	collagen trimer	5	31	1.87	3.6e-07	9913.ENSBTAP00000003773,9913.ENSBTAP00000009415,9913.ENSBTAP00000018649,9913.ENSBTAP00000026395,9913.ENSBTAP00000054931	CL43,C1QA,CGN1,ADIPOQ,MBL1
GO:0034364	high-density lipoprotein particle	2	12	1.89	0.0085	9913.ENSBTAP00000006557,9913.ENSBTAP00000007324	GPLD1,CLU
GO:0031012	extracellular matrix	3	72	1.29	0.0094	9913.ENSBTAP00000000673,9913.ENSBTAP00000006557,9913.ENSBTAP00000027111	AHSG,GPLD1,MYOC
GO:0005791	rough endoplasmic reticulum	2	24	1.59	0.0132	9913.ENSBTAP00000002658,9913.ENSBTAP00000027111	PLOD1,MYOC
GO:0043230	extracellular organelle	2	31	1.48	0.0191	9913.ENSBTAP00000000673,9913.ENSBTAP00000027111	AHSG,MYOC

## Sheet: Table S8
Table S8. Enriched terms for cellular components of overabundant plasma proteins during transition from d -21 to +1 relative to parturition
#term ID	term description	observed gene count	background gene count	strength	false discovery rate	matching proteins in your network (IDs)	matching proteins in your network (labels)
GO:0005576	extracellular region	8	753	1.21	7.35e-08	9913.ENSBTAP00000003930,9913.ENSBTAP00000008335,9913.ENSBTAP00000009746,9913.ENSBTAP00000010322,9913.ENSBTAP00000013354,9913.ENSBTAP00000021534,9913.ENSBTAP00000022428,9913.ENSBTAP00000053146	CAMP,HP,F7,ITIH3,APOE,FGL1,LBP,GPX3
GO:0005615	extracellular space	4	411	1.18	0.0009	9913.ENSBTAP00000008335,9913.ENSBTAP00000013354,9913.ENSBTAP00000022428,9913.ENSBTAP00000053146	HP,APOE,LBP,GPX3
