# Supplementary material for: Plasma proteomics reveals crosstalk between lipid metabolism and immunity in dairy cows receiving essential fatty acids and conjugated linoleic acid
Source: Sci Rep. 2022 Apr 5;12:5648. doi: 10.1038/s41598-022-09437-w (PMC8983735; doi:10.1038/s41598-022-09437-w)
Supplement: Supplementary file 3 — Supplementary Tables S9–S14. [file 41598_2022_9437_MOESM3_ESM.xlsx]

## Sheet: Table S9
Table S9. Differential plasma proteome during transition from d +1 to +28 relative to parturition
proteins	FC	log2(FC)	raw.pval		underabundant
E1BJF9 (LOC104968478)	0.29568	-1.7579	0.017854		overabundat
A0A3Q1MB98 (HP)	0.39138	-1.3534	0.0040995
F1MH27 (CHIA)	0.45256	-1.1438	0.00073053
E1B6Z6 (LCN2)	0.47975	-1.0596	0.00021032
F1MNN7 (LBP)	0.5036	-0.98965	0.004053
P81265 (PIGR)	0.54962	-0.86349	4.496e-05
Q9BGI3 (PRDX2)	0.56503	-0.8236	0.017986
F1MMD7 (ITIH4)	0.58071	-0.78412	0.006391
Q3SZZ7 (FGL1)	0.61942	-0.69102	0.028681
P24627 (LTF)	0.65451	-0.61152	0.019393
F1MYX2 (APOM)	1.4325	0.51857	0.0019057
A0A3Q1M3L6 (IGHG1 (HS))	1.434	0.52005	0.013787
E1BH06 (C4A)	1.4365	0.52252	0.0044846
Q58DP6 (RNASE4)	1.4383	0.52439	0.0033087
A0A452DHZ7 (APMAP)	1.4422	0.52832	0.021259
A0A3Q1MSS6 (CDH1)	1.4492	0.53526	0.0023731
P00735 (F2)	1.4565	0.54248	0.0017241
A0A3Q1LPG0 (IGHG3 (HS))	1.4617	0.54766	0.028039
A5PKC2 (SHBG)	1.4892	0.57455	0.0033189
Q2KJD0 (TUBB5)	1.521	0.60504	0.020345
A6QNL0 (CD14)	1.5827	0.66235	0.0094615
Q2KIW4 (LCAT)	1.5852	0.66465	0.0024831
C4T8B4 (CRP)	1.5963	0.67472	0.032636
F1MKS5 (HRG)	1.6085	0.68569	0.0001301
G5E5T5 (IGHM (HS))	1.6354	0.70964	0.0003146
Q3SWX5 (CDH6)	1.6373	0.71133	0.0044274
O02659 (MBL)	1.6767	0.74559	1.5717e-06
F1N2K1 (PCYOX1)	1.6858	0.7534	0.0003542
A0A3Q1M564 (ADIPOQ)	1.6874	0.75483	5.1115e-05
A0A3Q1M442 (TUBB1)	1.6902	0.75721	0.012333
A0A3Q1MN12 (EFEMP2)	1.6982	0.76403	0.0035308
F1MVS9 (MASP1)	1.7223	0.78435	0.0056924
A0A3Q1MLF4 (COLEC10)	1.7507	0.8079	0.00025458
A0A3Q1M1Z2 (TUBA4A)	1.8603	0.89551	0.020222
Q2KIW1 (PON1)	1.8645	0.89878	7.065e-05
Q6B411 (LYZ (HS))	2.1466	1.102	0.012572
A6H6Y4 (CPA1)	2.2172	1.1487	0.0051558
Q2KIH2 (APON)	2.4697	1.3044	0.0015131
P42916 (CL43)	2.6407	1.4009	0.004872

## Sheet: Table S10
Table S10. KEGG pathways associated to differentially abundant proteins during transition from d +1 to +28 relative to parturition
#term ID	term description	observed gene count	background gene count	strength	false discovery rate	matching proteins in your network (IDs)	matching proteins in your network (labels)
bta04145	Phagosome	7	155	1.4	9e-07	9913.ENSBTAP00000003192,9913.ENSBTAP00000003773,9913.ENSBTAP00000009158,9913.ENSBTAP00000009270,9913.ENSBTAP00000020009,9913.ENSBTAP00000025008,9913.ENSBTAP00000030521	TUBA4A,CL43,TUBB,MBL2,CD14,TUBB1,IGHM
bta05150	Staphylococcus aureus infection	4	60	1.57	0.00017	9913.ENSBTAP00000009019,9913.ENSBTAP00000009270,9913.ENSBTAP00000016545,9913.ENSBTAP00000030521	C4A,MBL2,MASP1,IGHM
bta04610	Complement and coagulation cascades	4	82	1.43	0.00037	9913.ENSBTAP00000009019,9913.ENSBTAP00000009270,9913.ENSBTAP00000009406,9913.ENSBTAP00000016545	C4A,MBL2,F2,MASP1
bta04540	Gap junction	3	82	1.31	0.0079	9913.ENSBTAP00000003192,9913.ENSBTAP00000009158,9913.ENSBTAP00000025008	TUBA4A,TUBB,TUBB1
bta04064	NF-kappa B signaling pathway	3	94	1.25	0.0092	9913.ENSBTAP00000020009,9913.ENSBTAP00000022428,9913.ENSBTAP00000030521	CD14,LBP,IGHM
bta04672	Intestinal immune network for IgA production	2	53	1.32	0.0472	9913.ENSBTAP00000026377,9913.ENSBTAP00000030521	PIGR,IGHM
bta05152	Tuberculosis	3	180	0.97	0.0472	9913.ENSBTAP00000020009,9913.ENSBTAP00000022428,9913.ENSBTAP00000030521	CD14,LBP,IGHM

## Sheet: Table S11
Table S11. Enriched terms for biological processes of underabundant plasma proteins during transition from d +1 to +28 relative to parturition
#term ID	term description	observed gene count	background gene count	strength	false discovery rate	matching proteins in your network (IDs)	matching proteins in your network (labels)
GO:0006952	defense response	5	317	1.54	2.21e-05	9913.ENSBTAP00000000324,9913.ENSBTAP00000001704,9913.ENSBTAP00000008335,9913.ENSBTAP00000010330,9913.ENSBTAP00000022428	CHIA,LTF,HP,ITIH4,LBP
GO:0006953	acute-phase response	3	16	2.62	2.21e-05	9913.ENSBTAP00000008335,9913.ENSBTAP00000010330,9913.ENSBTAP00000022428	HP,ITIH4,LBP
GO:0006954	inflammatory response	4	136	1.82	2.57e-05	9913.ENSBTAP00000000324,9913.ENSBTAP00000008335,9913.ENSBTAP00000010330,9913.ENSBTAP00000022428	CHIA,HP,ITIH4,LBP
GO:0006950	response to stress	6	834	1.2	2.96e-05	9913.ENSBTAP00000000324,9913.ENSBTAP00000001704,9913.ENSBTAP00000008335,9913.ENSBTAP00000010330,9913.ENSBTAP00000015996,9913.ENSBTAP00000022428	CHIA,LTF,HP,ITIH4,PRDX2,LBP
GO:0042742	defense response to bacterium	3	77	1.94	0.00031	9913.ENSBTAP00000001704,9913.ENSBTAP00000008335,9913.ENSBTAP00000022428	LTF,HP,LBP
GO:0002376	immune system process	4	412	1.33	0.0011	9913.ENSBTAP00000000324,9913.ENSBTAP00000001704,9913.ENSBTAP00000008335,9913.ENSBTAP00000022428	CHIA,LTF,HP,LBP
GO:0001817	regulation of cytokine production	3	136	1.69	0.0012	9913.ENSBTAP00000000324,9913.ENSBTAP00000001704,9913.ENSBTAP00000022428	CHIA,LTF,LBP
GO:0006022	aminoglycan metabolic process	2	27	2.22	0.0021	9913.ENSBTAP00000000324,9913.ENSBTAP00000010330	CHIA,ITIH4
GO:0032680	regulation of tumor necrosis factor production	2	25	2.25	0.0021	9913.ENSBTAP00000001704,9913.ENSBTAP00000022428	LTF,LBP
GO:0050829	defense response to Gram-negative bacterium	2	32	2.14	0.0026	9913.ENSBTAP00000001704,9913.ENSBTAP00000022428	LTF,LBP
GO:0098869	cellular oxidant detoxification	2	35	2.1	0.0029	9913.ENSBTAP00000008335,9913.ENSBTAP00000015996	HP,PRDX2
GO:0051240	positive regulation of multicellular organismal process	3	316	1.32	0.0052	9913.ENSBTAP00000000324,9913.ENSBTAP00000001704,9913.ENSBTAP00000022428	CHIA,LTF,LBP
GO:0010951	negative regulation of endopeptidase activity	2	82	1.73	0.0093	9913.ENSBTAP00000001704,9913.ENSBTAP00000010330	LTF,ITIH4
GO:0001819	positive regulation of cytokine production	2	89	1.7	0.0097	9913.ENSBTAP00000000324,9913.ENSBTAP00000022428	CHIA,LBP
GO:0051704	multi-organism process	3	545	1.09	0.0168	9913.ENSBTAP00000001704,9913.ENSBTAP00000008335,9913.ENSBTAP00000022428	LTF,HP,LBP
GO:0070887	cellular response to chemical stimulus	3	557	1.08	0.0173	9913.ENSBTAP00000008335,9913.ENSBTAP00000015996,9913.ENSBTAP00000022428	HP,PRDX2,LBP
GO:0045087	innate immune response	2	167	1.42	0.0248	9913.ENSBTAP00000001704,9913.ENSBTAP00000022428	LTF,LBP
GO:0050789	regulation of biological process	5	2637	0.62	0.0313	9913.ENSBTAP00000000324,9913.ENSBTAP00000001704,9913.ENSBTAP00000010330,9913.ENSBTAP00000015996,9913.ENSBTAP00000022428	CHIA,LTF,ITIH4,PRDX2,LBP
GO:1901701	cellular response to oxygen-containing compound	2	192	1.36	0.0313	9913.ENSBTAP00000015996,9913.ENSBTAP00000022428	PRDX2,LBP

## Sheet: Table S12
Table S12. Enriched terms for biological processes of overabundant plasma proteins during transition from d -21 to +1 relative to parturition
#term ID	term description	observed gene count	background gene count	strength	false discovery rate	matching proteins in your network (IDs)	matching proteins in your network (labels)
GO:0051707	response to other organism	7	300	1.24	9.4e-05	9913.ENSBTAP00000001667,9913.ENSBTAP00000009019,9913.ENSBTAP00000009270,9913.ENSBTAP00000009406,9913.ENSBTAP00000020009,9913.ENSBTAP00000026395,9913.ENSBTAP00000038081	HRG,C4A,MBL2,F2,CD14,ADIPOQ,LYZ
GO:0098542	defense response to other organism	6	242	1.26	0.00015	9913.ENSBTAP00000001667,9913.ENSBTAP00000009019,9913.ENSBTAP00000009270,9913.ENSBTAP00000009406,9913.ENSBTAP00000020009,9913.ENSBTAP00000038081	HRG,C4A,MBL2,F2,CD14,LYZ
GO:0009617	response to bacterium	5	141	1.42	0.0002	9913.ENSBTAP00000009270,9913.ENSBTAP00000009406,9913.ENSBTAP00000020009,9913.ENSBTAP00000026395,9913.ENSBTAP00000038081	MBL2,F2,CD14,ADIPOQ,LYZ
GO:0072376	protein activation cascade	3	23	1.98	0.00051	9913.ENSBTAP00000009019,9913.ENSBTAP00000009270,9913.ENSBTAP00000009406	C4A,MBL2,F2
GO:0051704	multi-organism process	7	545	0.98	0.00053	9913.ENSBTAP00000001667,9913.ENSBTAP00000009019,9913.ENSBTAP00000009270,9913.ENSBTAP00000009406,9913.ENSBTAP00000020009,9913.ENSBTAP00000026395,9913.ENSBTAP00000038081	HRG,C4A,MBL2,F2,CD14,ADIPOQ,LYZ
GO:0051873	killing by host of symbiont cells	2	2	2.87	0.00078	9913.ENSBTAP00000009270,9913.ENSBTAP00000009406	MBL2,F2
GO:0051818	disruption of cells of other organism involved in symbiotic interaction	2	3	2.69	0.0012	9913.ENSBTAP00000009270,9913.ENSBTAP00000009406	MBL2,F2
GO:0050778	positive regulation of immune response	4	123	1.38	0.0014	9913.ENSBTAP00000001667,9913.ENSBTAP00000009019,9913.ENSBTAP00000009270,9913.ENSBTAP00000020009	HRG,C4A,MBL2,CD14
GO:0048584	positive regulation of response to stimulus	6	471	0.97	0.0018	9913.ENSBTAP00000001667,9913.ENSBTAP00000009019,9913.ENSBTAP00000009270,9913.ENSBTAP00000009406,9913.ENSBTAP00000020009,9913.ENSBTAP00000026395	HRG,C4A,MBL2,F2,CD14,ADIPOQ
GO:0002443	leukocyte mediated immunity	3	48	1.67	0.0021	9913.ENSBTAP00000009019,9913.ENSBTAP00000009270,9913.ENSBTAP00000009406	C4A,MBL2,F2
GO:0002682	regulation of immune system process	5	296	1.1	0.0021	9913.ENSBTAP00000001667,9913.ENSBTAP00000009019,9913.ENSBTAP00000009270,9913.ENSBTAP00000020009,9913.ENSBTAP00000026395	HRG,C4A,MBL2,CD14,ADIPOQ
GO:0006959	humoral immune response	3	51	1.64	0.0023	9913.ENSBTAP00000009019,9913.ENSBTAP00000009270,9913.ENSBTAP00000009406	C4A,MBL2,F2
GO:0030194	positive regulation of blood coagulation	2	7	2.33	0.0026	9913.ENSBTAP00000001667,9913.ENSBTAP00000009406	HRG,F2
GO:0006950	response to stress	7	834	0.79	0.0032	9913.ENSBTAP00000001667,9913.ENSBTAP00000009019,9913.ENSBTAP00000009270,9913.ENSBTAP00000009406,9913.ENSBTAP00000020009,9913.ENSBTAP00000026395,9913.ENSBTAP00000038081	HRG,C4A,MBL2,F2,CD14,ADIPOQ,LYZ
GO:0042730	fibrinolysis	2	9	2.22	0.0032	9913.ENSBTAP00000001667,9913.ENSBTAP00000009406	HRG,F2
GO:0002253	activation of immune response	3	67	1.52	0.0035	9913.ENSBTAP00000009019,9913.ENSBTAP00000009270,9913.ENSBTAP00000020009	C4A,MBL2,CD14
GO:0032102	negative regulation of response to external stimulus	3	73	1.48	0.0039	9913.ENSBTAP00000001667,9913.ENSBTAP00000009406,9913.ENSBTAP00000026395	HRG,F2,ADIPOQ
GO:0050764	regulation of phagocytosis	2	12	2.09	0.0042	9913.ENSBTAP00000009270,9913.ENSBTAP00000026395	MBL2,ADIPOQ
GO:0030168	platelet activation	2	13	2.06	0.0043	9913.ENSBTAP00000001667,9913.ENSBTAP00000009406	HRG,F2
GO:0032101	regulation of response to external stimulus	4	210	1.15	0.0043	9913.ENSBTAP00000001667,9913.ENSBTAP00000009406,9913.ENSBTAP00000020009,9913.ENSBTAP00000026395	HRG,F2,CD14,ADIPOQ
GO:0042742	defense response to bacterium	3	77	1.46	0.0043	9913.ENSBTAP00000009270,9913.ENSBTAP00000009406,9913.ENSBTAP00000038081	MBL2,F2,LYZ
GO:0006958	complement activation, classical pathway	2	15	1.99	0.0053	9913.ENSBTAP00000009019,9913.ENSBTAP00000009270	C4A,MBL2
GO:0007156	homophilic cell adhesion via plasma membrane adhesion molecules	2	16	1.97	0.0056	9913.ENSBTAP00000017274,9913.ENSBTAP00000021272	CDH6,CDH1
GO:0019835	cytolysis	2	17	1.94	0.0056	9913.ENSBTAP00000009406,9913.ENSBTAP00000038081	F2,LYZ
GO:0006955	immune response	4	268	1.04	0.0073	9913.ENSBTAP00000009019,9913.ENSBTAP00000009270,9913.ENSBTAP00000009406,9913.ENSBTAP00000020009	C4A,MBL2,F2,CD14
GO:0051851	modification by host of symbiont morphology or physiology	2	22	1.83	0.0073	9913.ENSBTAP00000009270,9913.ENSBTAP00000009406	MBL2,F2
GO:0080134	regulation of response to stress	4	269	1.04	0.0073	9913.ENSBTAP00000001667,9913.ENSBTAP00000009406,9913.ENSBTAP00000020009,9913.ENSBTAP00000026395	HRG,F2,CD14,ADIPOQ
GO:0032680	regulation of tumor necrosis factor production	2	25	1.77	0.0089	9913.ENSBTAP00000020009,9913.ENSBTAP00000026395	CD14,ADIPOQ
GO:0031347	regulation of defense response	3	133	1.22	0.0101	9913.ENSBTAP00000009406,9913.ENSBTAP00000020009,9913.ENSBTAP00000026395	F2,CD14,ADIPOQ
GO:0001817	regulation of cytokine production	3	136	1.21	0.0104	9913.ENSBTAP00000009406,9913.ENSBTAP00000020009,9913.ENSBTAP00000026395	F2,CD14,ADIPOQ
GO:0006954	inflammatory response	3	136	1.21	0.0104	9913.ENSBTAP00000009019,9913.ENSBTAP00000009406,9913.ENSBTAP00000020009	C4A,F2,CD14
GO:0051240	positive regulation of multicellular organismal process	4	316	0.97	0.0104	9913.ENSBTAP00000001667,9913.ENSBTAP00000009406,9913.ENSBTAP00000020009,9913.ENSBTAP00000026395	HRG,F2,CD14,ADIPOQ
GO:0050830	defense response to Gram-positive bacterium	2	31	1.68	0.0106	9913.ENSBTAP00000009270,9913.ENSBTAP00000038081	MBL2,LYZ
GO:0050728	negative regulation of inflammatory response	2	32	1.67	0.0109	9913.ENSBTAP00000009406,9913.ENSBTAP00000026395	F2,ADIPOQ
GO:0050829	defense response to Gram-negative bacterium	2	32	1.67	0.0109	9913.ENSBTAP00000009406,9913.ENSBTAP00000038081	F2,LYZ
GO:0040008	regulation of growth	3	147	1.18	0.0115	9913.ENSBTAP00000001667,9913.ENSBTAP00000009270,9913.ENSBTAP00000009406	HRG,MBL2,F2
GO:0034764	positive regulation of transmembrane transport	2	38	1.59	0.0134	9913.ENSBTAP00000009406,9913.ENSBTAP00000026395	F2,ADIPOQ
GO:0045834	positive regulation of lipid metabolic process	2	40	1.57	0.0144	9913.ENSBTAP00000009406,9913.ENSBTAP00000026395	F2,ADIPOQ
GO:0045087	innate immune response	3	167	1.12	0.0147	9913.ENSBTAP00000009019,9913.ENSBTAP00000009270,9913.ENSBTAP00000020009	C4A,MBL2,CD14
GO:0007162	negative regulation of cell adhesion	2	42	1.55	0.0154	9913.ENSBTAP00000001667,9913.ENSBTAP00000026395	HRG,ADIPOQ
GO:0001818	negative regulation of cytokine production	2	43	1.54	0.0159	9913.ENSBTAP00000009406,9913.ENSBTAP00000026395	F2,ADIPOQ
GO:0030100	regulation of endocytosis	2	43	1.54	0.0159	9913.ENSBTAP00000009270,9913.ENSBTAP00000026395	MBL2,ADIPOQ
GO:0051093	negative regulation of developmental process	3	177	1.1	0.0161	9913.ENSBTAP00000001667,9913.ENSBTAP00000009406,9913.ENSBTAP00000026395	HRG,F2,ADIPOQ
GO:0050896	response to stimulus	8	1787	0.52	0.0168	9913.ENSBTAP00000001667,9913.ENSBTAP00000009019,9913.ENSBTAP00000009270,9913.ENSBTAP00000009406,9913.ENSBTAP00000017274,9913.ENSBTAP00000020009,9913.ENSBTAP00000026395,9913.ENSBTAP00000038081	HRG,C4A,MBL2,F2,CDH6,CD14,ADIPOQ,LYZ
GO:0051050	positive regulation of transport	3	191	1.07	0.019	9913.ENSBTAP00000009270,9913.ENSBTAP00000009406,9913.ENSBTAP00000026395	MBL2,F2,ADIPOQ
GO:0045926	negative regulation of growth	2	51	1.46	0.0194	9913.ENSBTAP00000001667,9913.ENSBTAP00000009270	HRG,MBL2
GO:0002833	positive regulation of response to biotic stimulus	2	52	1.45	0.0199	9913.ENSBTAP00000001667,9913.ENSBTAP00000020009	HRG,CD14
GO:0030336	negative regulation of cell migration	2	55	1.43	0.0219	9913.ENSBTAP00000001667,9913.ENSBTAP00000026395	HRG,ADIPOQ
GO:0022603	regulation of anatomical structure morphogenesis	3	213	1.02	0.024	9913.ENSBTAP00000001667,9913.ENSBTAP00000009406,9913.ENSBTAP00000026395	HRG,F2,ADIPOQ
GO:0051241	negative regulation of multicellular organismal process	3	235	0.98	0.0299	9913.ENSBTAP00000001667,9913.ENSBTAP00000009406,9913.ENSBTAP00000026395	HRG,F2,ADIPOQ
GO:0001558	regulation of cell growth	2	75	1.3	0.0352	9913.ENSBTAP00000001667,9913.ENSBTAP00000009406	HRG,F2
GO:0051128	regulation of cellular component organization	4	516	0.76	0.0356	9913.ENSBTAP00000001667,9913.ENSBTAP00000009270,9913.ENSBTAP00000009406,9913.ENSBTAP00000026395	HRG,MBL2,F2,ADIPOQ
GO:0032269	negative regulation of cellular protein metabolic process	3	274	0.91	0.0418	9913.ENSBTAP00000001667,9913.ENSBTAP00000009406,9913.ENSBTAP00000026395	HRG,F2,ADIPOQ
GO:0032879	regulation of localization	4	561	0.72	0.0446	9913.ENSBTAP00000001667,9913.ENSBTAP00000009270,9913.ENSBTAP00000009406,9913.ENSBTAP00000026395	HRG,MBL2,F2,ADIPOQ
GO:0001819	positive regulation of cytokine production	2	89	1.22	0.0448	9913.ENSBTAP00000020009,9913.ENSBTAP00000026395	CD14,ADIPOQ

## Sheet: Table S13
Table S13. Enriched terms for cellular components of underabundant plasma proteins during transition from d +1 to +28 relative to parturition
#term ID	term description	observed gene count	background gene count	strength	false discovery rate	matching proteins in your network (IDs)	matching proteins in your network (labels)
GO:0005576	extracellular region	7	753	1.31	9.75e-08	9913.ENSBTAP00000000324,9913.ENSBTAP00000001704,9913.ENSBTAP00000008335,9913.ENSBTAP00000010330,9913.ENSBTAP00000021534,9913.ENSBTAP00000022428,9913.ENSBTAP00000026377	CHIA,LTF,HP,ITIH4,FGL1,LBP,PIGR
GO:0005615	extracellular space	4	411	1.33	0.00028	9913.ENSBTAP00000000324,9913.ENSBTAP00000001704,9913.ENSBTAP00000008335,9913.ENSBTAP00000022428	CHIA,LTF,HP,LBP

## Sheet: Table S14
Table S14. Enriched terms for cellular components of overabundant plasma proteins during transition from d +1 to +28 relative to parturition
#term ID	term description	observed gene count	background gene count	strength	false discovery rate	matching proteins in your network (IDs)	matching proteins in your network (labels)
GO:0005576	extracellular region	10	753	0.99	1.77e-06	9913.ENSBTAP00000001667,9913.ENSBTAP00000003773,9913.ENSBTAP00000009019,9913.ENSBTAP00000009270,9913.ENSBTAP00000009406,9913.ENSBTAP00000009745,9913.ENSBTAP00000020009,9913.ENSBTAP00000026127,9913.ENSBTAP00000026395,9913.ENSBTAP00000038081	HRG,CL43,C4A,MBL2,F2,CPA1,CD14,RNASE4,ADIPOQ,LYZ
GO:0005615	extracellular space	7	411	1.1	3.16e-05	9913.ENSBTAP00000001667,9913.ENSBTAP00000009019,9913.ENSBTAP00000009270,9913.ENSBTAP00000009406,9913.ENSBTAP00000009745,9913.ENSBTAP00000026395,9913.ENSBTAP00000038081	HRG,C4A,MBL2,F2,CPA1,ADIPOQ,LYZ
GO:0005581	collagen trimer	3	31	1.86	0.00026	9913.ENSBTAP00000003773,9913.ENSBTAP00000009270,9913.ENSBTAP00000026395	CL43,MBL2,ADIPOQ
GO:0009986	cell surface	4	132	1.35	0.00049	9913.ENSBTAP00000005603,9913.ENSBTAP00000009406,9913.ENSBTAP00000020009,9913.ENSBTAP00000026395	APMAP,F2,CD14,ADIPOQ
GO:0009897	external side of plasma membrane	2	43	1.54	0.0207	9913.ENSBTAP00000009406,9913.ENSBTAP00000020009	F2,CD14
