# Supplementary material for: Plasma proteomics reveals crosstalk between lipid metabolism and immunity in dairy cows receiving essential fatty acids and conjugated linoleic acid
Source: Sci Rep. 2022 Apr 5;12:5648. doi: 10.1038/s41598-022-09437-w (PMC8983735; doi:10.1038/s41598-022-09437-w)
Supplement: Supplementary file 4 — Supplementary Tables S15–S18. [file 41598_2022_9437_MOESM4_ESM.xlsx]

## Sheet: Table S15
Table S15. Differential plasma proteome during transition from d +28 to +63 relative to parturition
proteins	FC	log2(FC)	raw.pval			undeabundat
Q3SYR0 (SERPINA7)	0.38257	-1.3862	0.0019144			overabundat
P23805 (CGN1)	0.5059	-0.98308	0.0069113
Q32PH8 (EEF1A2)	0.51693	-0.95195	0.042431
Q3SX06 (MYOC)	0.52936	-0.91769	0.010977
A0A3Q1LFZ4 (ANGPTL3)	0.53269	-0.90864	0.010872
A0A3Q1MJT2 (A1BG)	0.55765	-0.84258	0.018709
A0A3Q1M3A4 (LOC528040)	0.56193	-0.83154	0.0040066
Q2KIX7 (C1QTNF7 (HS30))	0.57548	-0.79715	0.015276
Q2KIT0 (C1QC (HS))	0.58053	-0.78455	0.029385
C4T8B4 (CRP)	0.61313	-0.70574	0.0073041
F6RMV5 (LRG1)	0.61762	-0.6952	0.021098
Q9BGI3 (PRDX2)	0.62541	-0.67712	0.040351
Q7SIH1 (A2M)	0.62672	-0.67412	0.01444
A0A0A0MP92 (SERPINA3-7)	0.62709	-0.67325	0.0056928
A0A3Q1MRM2 (TTR)	0.62893	-0.66903	0.0033971
A0A140T897 (ALB)	0.63573	-0.65351	0.03861
c (CFB)	0.63905	-0.646	0.029811
F1MJQ3 (AMY2B)	0.64184	-0.63972	0.016918
P34955 (SERPINA1)	0.64598	-0.63044	0.01736
Q3SZV7 (HPX)	0.66111	-0.59703	0.029049
A0A3Q1MU93 (B2M (HS))	0.68245	-0.55121	0.046057
Q2KIU3 (C1QTNF9 (HS))	0.69334	-0.52836	0.032545
F1N2K1 (PCYOX1)	0.70325	-0.50789	0.0052775
P13384 (IGFBP2)	1.6224	0.69812	3.9797e-05

## Sheet: Table S16
Table S16. KEGG pathways associated to differentially abundant proteins during transition from d +28 to +63 relative to parturition
#term ID	term description	observed gene count	background gene count	strength	false discovery rate	matching proteins in your network (IDs)	matching proteins in your network (labels)
bta04610	Complement and coagulation cascades	4	82	1.63	4.23e-05	9913.ENSBTAP00000004927,9913.ENSBTAP00000006167,9913.ENSBTAP00000009800,9913.ENSBTAP00000014865	SERPINA1,A2M,CFB,C1QC
bta04918	Thyroid hormone synthesis	3	70	1.57	0.00063	9913.ENSBTAP00000014585,9913.ENSBTAP00000022763,9913.ENSBTAP00000054393	TTR,ALB,SERPINA7
bta05150	Staphylococcus aureus infection	2	60	1.46	0.0122	9913.ENSBTAP00000009800,9913.ENSBTAP00000014865	CFB,C1QC

## Sheet: Table S17
Table S17. Enriched terms for biological processes of underabundant plasma proteins during transition from d +28 to +63 relative to parturition
#term ID	term description	observed gene count	background gene count	strength	false discovery rate	matching proteins in your network (IDs)	matching proteins in your network (labels)
GO:0050789	regulation of biological process	13	2637	0.63	0.00067	9913.ENSBTAP00000001799,9913.ENSBTAP00000004635,9913.ENSBTAP00000004927,9913.ENSBTAP00000006167,9913.ENSBTAP00000009800,9913.ENSBTAP00000011576,9913.ENSBTAP00000014585,9913.ENSBTAP00000015996,9913.ENSBTAP00000016359,9913.ENSBTAP00000022763,9913.ENSBTAP00000027111,9913.ENSBTAP00000028899,9913.ENSBTAP00000054393	C1QTNF9,HPX,SERPINA1,A2M,CFB,SERPINA3-7,TTR,PRDX2,B2M,ALB,MYOC,EEF1A2,SERPINA7
GO:0010951	negative regulation of endopeptidase activity	4	82	1.63	0.00076	9913.ENSBTAP00000004927,9913.ENSBTAP00000006167,9913.ENSBTAP00000011576,9913.ENSBTAP00000054393	SERPINA1,A2M,SERPINA3-7,SERPINA7
GO:0032268	regulation of cellular protein metabolic process	7	632	0.98	0.00076	9913.ENSBTAP00000001799,9913.ENSBTAP00000004635,9913.ENSBTAP00000004927,9913.ENSBTAP00000006167,9913.ENSBTAP00000011576,9913.ENSBTAP00000027111,9913.ENSBTAP00000054393	C1QTNF9,HPX,SERPINA1,A2M,SERPINA3-7,MYOC,SERPINA7
GO:0044092	negative regulation of molecular function	5	275	1.2	0.00076	9913.ENSBTAP00000004927,9913.ENSBTAP00000006167,9913.ENSBTAP00000011576,9913.ENSBTAP00000016359,9913.ENSBTAP00000054393	SERPINA1,A2M,SERPINA3-7,B2M,SERPINA7
GO:0050794	regulation of cellular process	12	2441	0.63	0.00076	9913.ENSBTAP00000001799,9913.ENSBTAP00000004635,9913.ENSBTAP00000004927,9913.ENSBTAP00000006167,9913.ENSBTAP00000011576,9913.ENSBTAP00000014585,9913.ENSBTAP00000015996,9913.ENSBTAP00000016359,9913.ENSBTAP00000022763,9913.ENSBTAP00000027111,9913.ENSBTAP00000028899,9913.ENSBTAP00000054393	C1QTNF9,HPX,SERPINA1,A2M,SERPINA3-7,TTR,PRDX2,B2M,ALB,MYOC,EEF1A2,SERPINA7
GO:0065009	regulation of molecular function	8	844	0.92	0.00076	9913.ENSBTAP00000001799,9913.ENSBTAP00000004927,9913.ENSBTAP00000006167,9913.ENSBTAP00000011576,9913.ENSBTAP00000014585,9913.ENSBTAP00000016359,9913.ENSBTAP00000028899,9913.ENSBTAP00000054393	C1QTNF9,SERPINA1,A2M,SERPINA3-7,TTR,B2M,EEF1A2,SERPINA7
GO:0050790	regulation of catalytic activity	6	548	0.98	0.0012	9913.ENSBTAP00000001799,9913.ENSBTAP00000004927,9913.ENSBTAP00000006167,9913.ENSBTAP00000011576,9913.ENSBTAP00000028899,9913.ENSBTAP00000054393	C1QTNF9,SERPINA1,A2M,SERPINA3-7,EEF1A2,SERPINA7
GO:0050776	regulation of immune response	4	161	1.33	0.0013	9913.ENSBTAP00000004635,9913.ENSBTAP00000006167,9913.ENSBTAP00000009800,9913.ENSBTAP00000016359	HPX,A2M,CFB,B2M
GO:0048583	regulation of response to stimulus	7	903	0.83	0.0018	9913.ENSBTAP00000001799,9913.ENSBTAP00000004635,9913.ENSBTAP00000006167,9913.ENSBTAP00000009800,9913.ENSBTAP00000014585,9913.ENSBTAP00000016359,9913.ENSBTAP00000027111	C1QTNF9,HPX,A2M,CFB,TTR,B2M,MYOC
GO:0065008	regulation of biological quality	7	918	0.82	0.0019	9913.ENSBTAP00000001799,9913.ENSBTAP00000004635,9913.ENSBTAP00000014585,9913.ENSBTAP00000015996,9913.ENSBTAP00000016359,9913.ENSBTAP00000022763,9913.ENSBTAP00000027111	C1QTNF9,HPX,TTR,PRDX2,B2M,ALB,MYOC
GO:0042592	homeostatic process	5	396	1.04	0.0025	9913.ENSBTAP00000001799,9913.ENSBTAP00000004635,9913.ENSBTAP00000015996,9913.ENSBTAP00000016359,9913.ENSBTAP00000027111	C1QTNF9,HPX,PRDX2,B2M,MYOC
GO:0048523	negative regulation of cellular process	7	971	0.8	0.0025	9913.ENSBTAP00000004927,9913.ENSBTAP00000006167,9913.ENSBTAP00000011576,9913.ENSBTAP00000016359,9913.ENSBTAP00000022763,9913.ENSBTAP00000027111,9913.ENSBTAP00000054393	SERPINA1,A2M,SERPINA3-7,B2M,ALB,MYOC,SERPINA7
GO:0080090	regulation of primary metabolic process	8	1357	0.71	0.0025	9913.ENSBTAP00000001799,9913.ENSBTAP00000004635,9913.ENSBTAP00000004927,9913.ENSBTAP00000006167,9913.ENSBTAP00000011576,9913.ENSBTAP00000027111,9913.ENSBTAP00000028899,9913.ENSBTAP00000054393	C1QTNF9,HPX,SERPINA1,A2M,SERPINA3-7,MYOC,EEF1A2,SERPINA7
GO:0002697	regulation of immune effector process	3	80	1.51	0.0026	9913.ENSBTAP00000004635,9913.ENSBTAP00000006167,9913.ENSBTAP00000016359	HPX,A2M,B2M
GO:0002920	regulation of humoral immune response	2	11	2.2	0.0026	9913.ENSBTAP00000004635,9913.ENSBTAP00000006167	HPX,A2M
GO:0031323	regulation of cellular metabolic process	8	1376	0.7	0.0026	9913.ENSBTAP00000001799,9913.ENSBTAP00000004635,9913.ENSBTAP00000004927,9913.ENSBTAP00000006167,9913.ENSBTAP00000011576,9913.ENSBTAP00000027111,9913.ENSBTAP00000028899,9913.ENSBTAP00000054393	C1QTNF9,HPX,SERPINA1,A2M,SERPINA3-7,MYOC,EEF1A2,SERPINA7
GO:0006826	iron ion transport	2	14	2.09	0.0033	9913.ENSBTAP00000004635,9913.ENSBTAP00000016359	HPX,B2M
GO:0048584	positive regulation of response to stimulus	5	471	0.97	0.0035	9913.ENSBTAP00000001799,9913.ENSBTAP00000004635,9913.ENSBTAP00000009800,9913.ENSBTAP00000016359,9913.ENSBTAP00000027111	C1QTNF9,HPX,CFB,B2M,MYOC
GO:0050778	positive regulation of immune response	3	123	1.33	0.0069	9913.ENSBTAP00000004635,9913.ENSBTAP00000009800,9913.ENSBTAP00000016359	HPX,CFB,B2M
GO:0002702	positive regulation of production of molecular mediator of immune response	2	26	1.83	0.0077	9913.ENSBTAP00000004635,9913.ENSBTAP00000016359	HPX,B2M
GO:0002708	positive regulation of lymphocyte mediated immunity	2	26	1.83	0.0077	9913.ENSBTAP00000004635,9913.ENSBTAP00000016359	HPX,B2M
GO:0002824	positive regulation of adaptive immune response based on somatic recombination of immune receptors built from immunoglobulin superfamily domains	2	27	1.81	0.0078	9913.ENSBTAP00000004635,9913.ENSBTAP00000016359	HPX,B2M
GO:0055072	iron ion homeostasis	2	30	1.76	0.0086	9913.ENSBTAP00000004635,9913.ENSBTAP00000016359	HPX,B2M
GO:0042325	regulation of phosphorylation	4	349	1	0.0089	9913.ENSBTAP00000001799,9913.ENSBTAP00000004635,9913.ENSBTAP00000027111,9913.ENSBTAP00000028899	C1QTNF9,HPX,MYOC,EEF1A2
GO:0050801	ion homeostasis	3	191	1.14	0.015	9913.ENSBTAP00000004635,9913.ENSBTAP00000016359,9913.ENSBTAP00000027111	HPX,B2M,MYOC
GO:0042327	positive regulation of phosphorylation	3	217	1.08	0.0203	9913.ENSBTAP00000001799,9913.ENSBTAP00000004635,9913.ENSBTAP00000028899	C1QTNF9,HPX,EEF1A2
GO:0045088	regulation of innate immune response	2	62	1.45	0.0242	9913.ENSBTAP00000004635,9913.ENSBTAP00000006167	HPX,A2M
GO:0048518	positive regulation of biological process	6	1266	0.61	0.0247	9913.ENSBTAP00000001799,9913.ENSBTAP00000004635,9913.ENSBTAP00000009800,9913.ENSBTAP00000016359,9913.ENSBTAP00000027111,9913.ENSBTAP00000028899	C1QTNF9,HPX,CFB,B2M,MYOC,EEF1A2
GO:0010035	response to inorganic substance	2	88	1.3	0.0409	9913.ENSBTAP00000015996,9913.ENSBTAP00000016359	PRDX2,B2M
GO:0001932	regulation of protein phosphorylation	3	319	0.91	0.0487	9913.ENSBTAP00000001799,9913.ENSBTAP00000004635,9913.ENSBTAP00000027111	C1QTNF9,HPX,MYOC

## Sheet: Table S18
Table S18. Enriched terms for cellular components of underabundant plasma proteins during transition from d +28 to +63 relative to parturition
#term ID	term description	observed gene count	background gene count	strength	false discovery rate	matching proteins in your network (IDs)	matching proteins in your network (labels)
GO:0005576	extracellular region	12	753	1.14	5.49e-10	9913.ENSBTAP00000001799,9913.ENSBTAP00000004635,9913.ENSBTAP00000004927,9913.ENSBTAP00000006167,9913.ENSBTAP00000009800,9913.ENSBTAP00000011576,9913.ENSBTAP00000012837,9913.ENSBTAP00000014585,9913.ENSBTAP00000016359,9913.ENSBTAP00000022763,9913.ENSBTAP00000027111,9913.ENSBTAP00000054393	C1QTNF9,HPX,SERPINA1,A2M,CFB,SERPINA3-7,A1BG,TTR,B2M,ALB,MYOC,SERPINA7
GO:0005615	extracellular space	9	411	1.28	1.53e-08	9913.ENSBTAP00000001799,9913.ENSBTAP00000004635,9913.ENSBTAP00000004927,9913.ENSBTAP00000006167,9913.ENSBTAP00000011576,9913.ENSBTAP00000014585,9913.ENSBTAP00000022763,9913.ENSBTAP00000027111,9913.ENSBTAP00000054393	C1QTNF9,HPX,SERPINA1,A2M,SERPINA3-7,TTR,ALB,MYOC,SERPINA7
GO:0005581	collagen trimer	2	31	1.75	0.0146	9913.ENSBTAP00000001799,9913.ENSBTAP00000018649	C1QTNF9,CGN1
