# Supplementary material for: Plasma proteomics reveals crosstalk between lipid metabolism and immunity in dairy cows receiving essential fatty acids and conjugated linoleic acid
Source: Sci Rep. 2022 Apr 5;12:5648. doi: 10.1038/s41598-022-09437-w (PMC8983735; doi:10.1038/s41598-022-09437-w)
Supplement: Supplementary file 5 — Supplementary Table S19. [file 41598_2022_9437_MOESM5_ESM.xlsx]

## Sheet: Table S19
Table S19. Venn diagram representation the overlap between differentially abundant proteins (DAP) in response to EFA+CLA supplementation identified at day -21, +1, +28, and +63 relative to parturition
timepoints	total	protein accession	gene name
time +1d time +28d time +63d time -21d	3	P15497	APOA1
		F1N3Q7	APOA4
		P19035	APOC3
time +28d time +63d time -21d	1	F1MDS0	PRG4
time +1d time +28d time +63d	2	Q3SYR5	APOC4
		P01966	HBA
time +1d time +28d	2	P02070	HBB
		F1N2K1	PCYOX1
time +1d time +63d	1	A6H6Y4	CPA1
time -21d	3	Q2KIH2	APON
		P80109	GPLD1
		A0A3Q1MM52	ASS1
time +1d	8	P35445	COMP
		A0A140T851	PROC
		A0A452DIP8	F10
		F1MBC5	F9
		E1BJF9	LOC104968478
		A0A3Q1M8B7	PROZ
		P22457	F7
		A7E3W2	LGALS3BP
time +28d	6	A0A3Q1MRM2	TTR
		F1N169	FLNA
		Q09TE3	IGFALS
		P07507	MGP
		Q3T004	APCS
		F1MFX8	LOC100850808
time +63d	6	A0A3Q1LW27	AHCY
		E1BGJ0	LRP1
		A0A3Q1M8J9	GAPDH
		A0A3Q1LTB9	F13A1
		Q3ZCJ6	EPHX1
		A0A3S5ZPC6	C2
