# Supplementary material for: Plasma proteomics reveals crosstalk between lipid metabolism and immunity in dairy cows receiving essential fatty acids and conjugated linoleic acid
Source: Sci Rep. 2022 Apr 5;12:5648. doi: 10.1038/s41598-022-09437-w (PMC8983735; doi:10.1038/s41598-022-09437-w)
Supplement: Supplementary file 6 — Supplementary Tables S20–S23. [file 41598_2022_9437_MOESM6_ESM.xlsx]

## Sheet: Table S20
Table S20. Differential plasma proteome between CTRL and EFA+CLA at d -21 relative to parturition
protein name	Accession number	gene name	FC	log2(FC)	raw.pval
Apolipoprotein C-III	P19035	APOC3	2.2124	1.1456	0.00090926
Apolipoprotein A-IV	F1N3Q7	APOA4	2.3923	1.2584	0.0027508
Proteoglycan 4	F1MDS0	PRG4	2.312	1.2092	0.0040322
Apolipoprotein A-I	P15497	APOA1	1.6039	0.68158	0.0061006
Argininosuccinate synthase	A0A3Q1MM52	ASS1	0.51259	-0.96414	0.030289
ApoN protein	Q2KIH2	APON	2.1417	1.0987	0.036267
Phosphatidylinositol-glycan-specific phospholipase D	P80109	GPLD1	0.6289	-0.6691	0.048092
overabudnat
underabudnat

## Sheet: Table S21
Table S21. KEGG pathways associated to differentially abundant proteins between CTRL and EFA+CLA at d -21 relative to parturition
#term ID	term description	observed gene count	background gene count	strength	false discovery rate	matching proteins in your network (IDs)	matching proteins in your network (labels)
bta04979	Cholesterol metabolism	3	46	2.34	1.65e-06	9913.ENSBTAP00000002914,9913.ENSBTAP00000016453,9913.ENSBTAP00000026345	APOA1,APOC3,APOA4
bta04977	Vitamin digestion and absorption	2	22	2.48	6.19e-05	9913.ENSBTAP00000002914,9913.ENSBTAP00000026345	APOA1,APOA4
bta04975	Fat digestion and absorption	2	44	2.18	0.00015	9913.ENSBTAP00000002914,9913.ENSBTAP00000026345	APOA1,APOA4
bta03320	PPAR signaling pathway	2	72	1.97	0.0003	9913.ENSBTAP00000002914,9913.ENSBTAP00000016453	APOA1,APOC3

## Sheet: Table S22
Table S22. Enriched terms for biological processes of overabundant plasma proteins between CTRL and EFA+CLA at d -21 relative to parturition
#term ID	term description	observed gene count	background gene count	strength	false discovery rate	matching proteins in your network (IDs)	matching proteins in your network (labels)
GO:0010896	regulation of triglyceride catabolic process	3	8	3.18	2.6e-07	9913.ENSBTAP00000002914,9913.ENSBTAP00000016453,9913.ENSBTAP00000026345	APOA1,APOC3,APOA4
GO:0019433	triglyceride catabolic process	3	7	3.23	2.6e-07	9913.ENSBTAP00000002914,9913.ENSBTAP00000016453,9913.ENSBTAP00000026345	APOA1,APOC3,APOA4
GO:0032374	regulation of cholesterol transport	3	12	3	2.6e-07	9913.ENSBTAP00000002914,9913.ENSBTAP00000016453,9913.ENSBTAP00000026345	APOA1,APOC3,APOA4
GO:0033344	cholesterol efflux	3	9	3.12	2.6e-07	9913.ENSBTAP00000002914,9913.ENSBTAP00000016453,9913.ENSBTAP00000026345	APOA1,APOC3,APOA4
GO:0033700	phospholipid efflux	3	9	3.12	2.6e-07	9913.ENSBTAP00000002914,9913.ENSBTAP00000016453,9913.ENSBTAP00000026345	APOA1,APOC3,APOA4
GO:0034369	plasma lipoprotein particle remodeling	3	7	3.23	2.6e-07	9913.ENSBTAP00000002914,9913.ENSBTAP00000016453,9913.ENSBTAP00000026345	APOA1,APOC3,APOA4
GO:0034377	plasma lipoprotein particle assembly	3	6	3.3	2.6e-07	9913.ENSBTAP00000002914,9913.ENSBTAP00000016453,9913.ENSBTAP00000026345	APOA1,APOC3,APOA4
GO:0042304	regulation of fatty acid biosynthetic process	3	14	2.93	2.6e-07	9913.ENSBTAP00000002914,9913.ENSBTAP00000016453,9913.ENSBTAP00000026345	APOA1,APOC3,APOA4
GO:0051004	regulation of lipoprotein lipase activity	3	6	3.3	2.6e-07	9913.ENSBTAP00000002914,9913.ENSBTAP00000016453,9913.ENSBTAP00000026345	APOA1,APOC3,APOA4
GO:0070328	triglyceride homeostasis	3	14	2.93	2.6e-07	9913.ENSBTAP00000002914,9913.ENSBTAP00000016453,9913.ENSBTAP00000026345	APOA1,APOC3,APOA4
GO:0042632	cholesterol homeostasis	3	25	2.68	3.27e-07	9913.ENSBTAP00000002914,9913.ENSBTAP00000016453,9913.ENSBTAP00000026345	APOA1,APOC3,APOA4
GO:0042157	lipoprotein metabolic process	3	39	2.49	9.34e-07	9913.ENSBTAP00000002914,9913.ENSBTAP00000016453,9913.ENSBTAP00000026345	APOA1,APOC3,APOA4
GO:0043062	extracellular structure organization	3	48	2.4	1.53e-06	9913.ENSBTAP00000002914,9913.ENSBTAP00000016453,9913.ENSBTAP00000026345	APOA1,APOC3,APOA4
GO:0032489	regulation of Cdc42 protein signal transduction	2	2	3.6	2.82e-06	9913.ENSBTAP00000002914,9913.ENSBTAP00000016453	APOA1,APOC3
GO:0010903	negative regulation of very-low-density lipoprotein particle remodeling	2	3	3.43	4.49e-06	9913.ENSBTAP00000002914,9913.ENSBTAP00000016453	APOA1,APOC3
GO:0030300	regulation of intestinal cholesterol absorption	2	3	3.43	4.49e-06	9913.ENSBTAP00000002914,9913.ENSBTAP00000026345	APOA1,APOA4
GO:0010873	positive regulation of cholesterol esterification	2	4	3.3	5.74e-06	9913.ENSBTAP00000002914,9913.ENSBTAP00000026345	APOA1,APOA4
GO:0034372	very-low-density lipoprotein particle remodeling	2	4	3.3	5.74e-06	9913.ENSBTAP00000002914,9913.ENSBTAP00000026345	APOA1,APOA4
GO:0034375	high-density lipoprotein particle remodeling	2	4	3.3	5.74e-06	9913.ENSBTAP00000002914,9913.ENSBTAP00000016453	APOA1,APOC3
GO:0034380	high-density lipoprotein particle assembly	2	4	3.3	5.74e-06	9913.ENSBTAP00000002914,9913.ENSBTAP00000026345	APOA1,APOA4
GO:0051006	positive regulation of lipoprotein lipase activity	2	4	3.3	5.74e-06	9913.ENSBTAP00000002914,9913.ENSBTAP00000026345	APOA1,APOA4
GO:0010898	positive regulation of triglyceride catabolic process	2	5	3.2	6.99e-06	9913.ENSBTAP00000002914,9913.ENSBTAP00000026345	APOA1,APOA4
GO:0043691	reverse cholesterol transport	2	5	3.2	6.99e-06	9913.ENSBTAP00000002914,9913.ENSBTAP00000026345	APOA1,APOA4
GO:0031102	neuron projection regeneration	2	7	3.06	1.13e-05	9913.ENSBTAP00000002914,9913.ENSBTAP00000026345	APOA1,APOA4
GO:0045723	positive regulation of fatty acid biosynthetic process	2	7	3.06	1.13e-05	9913.ENSBTAP00000002914,9913.ENSBTAP00000026345	APOA1,APOA4
GO:0046470	phosphatidylcholine metabolic process	2	9	2.95	1.62e-05	9913.ENSBTAP00000002914,9913.ENSBTAP00000026345	APOA1,APOA4
GO:0006695	cholesterol biosynthetic process	2	17	2.67	4.41e-05	9913.ENSBTAP00000002914,9913.ENSBTAP00000026345	APOA1,APOA4
GO:0097164	ammonium ion metabolic process	2	36	2.35	0.00016	9913.ENSBTAP00000002914,9913.ENSBTAP00000026345	APOA1,APOA4
GO:0051239	regulation of multicellular organismal process	3	589	1.31	0.00087	9913.ENSBTAP00000002914,9913.ENSBTAP00000016453,9913.ENSBTAP00000026345	APOA1,APOC3,APOA4
GO:0051051	negative regulation of transport	2	99	1.91	0.00088	9913.ENSBTAP00000002914,9913.ENSBTAP00000016453	APOA1,APOC3
GO:0051346	negative regulation of hydrolase activity	2	126	1.8	0.0013	9913.ENSBTAP00000002914,9913.ENSBTAP00000016453	APOA1,APOC3
GO:0007186	G protein-coupled receptor signaling pathway	2	214	1.57	0.0034	9913.ENSBTAP00000002914,9913.ENSBTAP00000016453	APOA1,APOC3
GO:0051716	cellular response to stimulus	3	1340	0.95	0.0073	9913.ENSBTAP00000002914,9913.ENSBTAP00000016453,9913.ENSBTAP00000026345	APOA1,APOC3,APOA4

## Sheet: Table S23
Table S23. Enriched terms for cellular components of overabundant plasma proteins between CTRL and EFA+CLA at d -21 relative to parturition
#term ID	term description	observed gene count	background gene count	strength	false discovery rate	matching proteins in your network (IDs)	matching proteins in your network (labels)
GO:0042627	chylomicron	3	7	3.23	2.07e-08	9913.ENSBTAP00000002914,9913.ENSBTAP00000016453,9913.ENSBTAP00000026345	APOA1,APOC3,APOA4
GO:0034364	high-density lipoprotein particle	3	12	3	3.92e-08	9913.ENSBTAP00000002914,9913.ENSBTAP00000016453,9913.ENSBTAP00000026345	APOA1,APOC3,APOA4
GO:0034366	spherical high-density lipoprotein particle	2	5	3.2	4.02e-06	9913.ENSBTAP00000002914,9913.ENSBTAP00000016453	APOA1,APOC3
GO:0034361	very-low-density lipoprotein particle	2	8	3	7.39e-06	9913.ENSBTAP00000002914,9913.ENSBTAP00000016453	APOA1,APOC3
GO:0072562	blood microparticle	2	8	3	7.39e-06	9913.ENSBTAP00000002914,9913.ENSBTAP00000026345	APOA1,APOA4
