# Supplementary material for: Plasma proteomics reveals crosstalk between lipid metabolism and immunity in dairy cows receiving essential fatty acids and conjugated linoleic acid
Source: Sci Rep. 2022 Apr 5;12:5648. doi: 10.1038/s41598-022-09437-w (PMC8983735; doi:10.1038/s41598-022-09437-w)
Supplement: Supplementary file 7 — Supplementary Tables S24–S27. [file 41598_2022_9437_MOESM7_ESM.xlsx]

## Sheet: Table S24
Table S24. Differential plasma proteome between CTRL and EFA+CLA at d +1 relative to parturition
protein name	Accession number	gene name	fold change (FC)	log2(FC)	raw.pval	#NAME?
Apolipoprotein A-I	P15497	APOA1	1.9479	0.96193	0.00040694	3.3905
Apolipoprotein C-III	P19035	APOC3	2.2516	1.1709	0.00055013	3.2595
Apolipoprotein A-IV	F1N3Q7	APOA4	2.414	1.2714	0.0037098	2.4306
Apolipoprotein C-IV	Q3SYR5	APOC4	1.906	0.93052	0.0045125	2.3456
Prenylcysteine oxidase 1	F1N2K1	PCYOX1	0.65698	-0.60607	0.0078429	2.1055
Hemoglobin subunit alpha	P01966	HBA	1.7456	0.80372	0.019115	1.7186
Coagulation factor VII	P22457	F7	1.748	0.80567	0.022066	1.6563
Hemoglobin subunit beta	P02070	HBB	1.6709	0.74058	0.022298	1.6517
Coagulation factor X	A0A452DIP8	F10	1.7968	0.84543	0.022756	1.6429
Serum amyloid A protein	E1BJF9	LOC104968478	3.4151	1.7719	0.024137	1.6173
Christmas factor	F1MBC5	F9	1.5833	0.6629	0.025445	1.5944
Vitamin K-dependent protein Z	A0A3Q1M8B7	PROZ	1.5602	0.64174	0.025748	1.5892
Galectin-3-binding protein	A7E3W2	LGALS3BP	1.6759	0.74497	0.034772	1.4588
Carboxypeptidase A1	A6H6Y4	CPA1	0.54836	-0.8668	0.043125	1.3653
Cartilage oligomeric matrix protein	P35445	COMP	2.0619	1.044	0.046886	1.329
Vitamin K-dependent protein C	A0A140T851	PROC	1.7159	0.77896	0.047972	1.319
overabundant
underabundant

## Sheet: Table S25
Table S25. KEGG pathways associated to differentially abundant proteins between CTRL and EFA+CLA at d +1 relative to parturition
#term ID	term description	observed gene count	background gene count	strength	false discovery rate	matching proteins in your network (IDs)	matching proteins in your network (labels)
bta04610	Complement and coagulation cascades	4	82	1.81	6.28e-06	9913.ENSBTAP00000005163,9913.ENSBTAP00000005227,9913.ENSBTAP00000009746,9913.ENSBTAP00000021789	PROC,F9,F7,F10
bta05143	African trypanosomiasis	3	37	2.03	2.48e-05	9913.ENSBTAP00000002914,9913.ENSBTAP00000037374,9913.ENSBTAP00000043063	APOA1,HBA,HBB
bta04979	Cholesterol metabolism	3	46	1.94	3.08e-05	9913.ENSBTAP00000002914,9913.ENSBTAP00000016453,9913.ENSBTAP00000026345	APOA1,APOC3,APOA4
bta05144	Malaria	3	50	1.9	3.08e-05	9913.ENSBTAP00000006074,9913.ENSBTAP00000037374,9913.ENSBTAP00000043063	COMP,HBA,HBB
bta04977	Vitamin digestion and absorption	2	22	2.08	0.00043	9913.ENSBTAP00000002914,9913.ENSBTAP00000026345	APOA1,APOA4
bta04975	Fat digestion and absorption	2	44	1.78	0.0013	9913.ENSBTAP00000002914,9913.ENSBTAP00000026345	APOA1,APOA4
bta03320	PPAR signaling pathway	2	72	1.57	0.0029	9913.ENSBTAP00000002914,9913.ENSBTAP00000016453	APOA1,APOC3

## Sheet: Table S26
Table S26. Enriched terms for biological processes of overabundant plasma proteins between CTRL and EFA+CLA at d +1 relative to parturition
#term ID	term description	observed gene count	background gene count	strength	false discovery rate	matching proteins in your network (IDs)	matching proteins in your network (labels)
GO:0007596	blood coagulation	5	44	2.24	4.4e-08	9913.ENSBTAP00000005163,9913.ENSBTAP00000005227,9913.ENSBTAP00000009746,9913.ENSBTAP00000021789,9913.ENSBTAP00000025894	PROC,F9,F7,F10,PROZ
GO:0070328	triglyceride homeostasis	4	14	2.64	4.4e-08	9913.ENSBTAP00000002914,9913.ENSBTAP00000016453,9913.ENSBTAP00000026345,9913.ENSBTAP00000027391	APOA1,APOC3,APOA4,APOC4
GO:0065008	regulation of biological quality	9	918	1.18	4.64e-08	9913.ENSBTAP00000002914,9913.ENSBTAP00000005163,9913.ENSBTAP00000005227,9913.ENSBTAP00000009746,9913.ENSBTAP00000016453,9913.ENSBTAP00000021789,9913.ENSBTAP00000025894,9913.ENSBTAP00000026345,9913.ENSBTAP00000027391	APOA1,PROC,F9,F7,APOC3,F10,PROZ,APOA4,APOC4
GO:0050896	response to stimulus	10	1787	0.93	3.6e-07	9913.ENSBTAP00000002914,9913.ENSBTAP00000005163,9913.ENSBTAP00000005227,9913.ENSBTAP00000009746,9913.ENSBTAP00000016453,9913.ENSBTAP00000021789,9913.ENSBTAP00000025894,9913.ENSBTAP00000026345,9913.ENSBTAP00000037374,9913.ENSBTAP00000043063	APOA1,PROC,F9,F7,APOC3,F10,PROZ,APOA4,HBA,HBB
GO:1905952	regulation of lipid localization	4	34	2.26	3.6e-07	9913.ENSBTAP00000002914,9913.ENSBTAP00000016453,9913.ENSBTAP00000026345,9913.ENSBTAP00000027391	APOA1,APOC3,APOA4,APOC4
GO:0034377	plasma lipoprotein particle assembly	3	6	2.89	6.72e-07	9913.ENSBTAP00000002914,9913.ENSBTAP00000016453,9913.ENSBTAP00000026345	APOA1,APOC3,APOA4
GO:0051004	regulation of lipoprotein lipase activity	3	6	2.89	6.72e-07	9913.ENSBTAP00000002914,9913.ENSBTAP00000016453,9913.ENSBTAP00000026345	APOA1,APOC3,APOA4
GO:0019433	triglyceride catabolic process	3	7	2.82	7.79e-07	9913.ENSBTAP00000002914,9913.ENSBTAP00000016453,9913.ENSBTAP00000026345	APOA1,APOC3,APOA4
GO:0034369	plasma lipoprotein particle remodeling	3	7	2.82	7.79e-07	9913.ENSBTAP00000002914,9913.ENSBTAP00000016453,9913.ENSBTAP00000026345	APOA1,APOC3,APOA4
GO:0010896	regulation of triglyceride catabolic process	3	8	2.76	8.57e-07	9913.ENSBTAP00000002914,9913.ENSBTAP00000016453,9913.ENSBTAP00000026345	APOA1,APOC3,APOA4
GO:0033344	cholesterol efflux	3	9	2.71	9.93e-07	9913.ENSBTAP00000002914,9913.ENSBTAP00000016453,9913.ENSBTAP00000026345	APOA1,APOC3,APOA4
GO:0033700	phospholipid efflux	3	9	2.71	9.93e-07	9913.ENSBTAP00000002914,9913.ENSBTAP00000016453,9913.ENSBTAP00000026345	APOA1,APOC3,APOA4
GO:0006869	lipid transport	4	67	1.96	1.75e-06	9913.ENSBTAP00000002914,9913.ENSBTAP00000016453,9913.ENSBTAP00000026345,9913.ENSBTAP00000027391	APOA1,APOC3,APOA4,APOC4
GO:0032374	regulation of cholesterol transport	3	12	2.58	1.75e-06	9913.ENSBTAP00000002914,9913.ENSBTAP00000016453,9913.ENSBTAP00000026345	APOA1,APOC3,APOA4
GO:0019538	protein metabolic process	8	1157	1.03	2.07e-06	9913.ENSBTAP00000002914,9913.ENSBTAP00000005163,9913.ENSBTAP00000005227,9913.ENSBTAP00000009746,9913.ENSBTAP00000016453,9913.ENSBTAP00000021789,9913.ENSBTAP00000025894,9913.ENSBTAP00000026345	APOA1,PROC,F9,F7,APOC3,F10,PROZ,APOA4
GO:0042304	regulation of fatty acid biosynthetic process	3	14	2.52	2.27e-06	9913.ENSBTAP00000002914,9913.ENSBTAP00000016453,9913.ENSBTAP00000026345	APOA1,APOC3,APOA4
GO:0006950	response to stress	7	834	1.11	3.82e-06	9913.ENSBTAP00000002914,9913.ENSBTAP00000005163,9913.ENSBTAP00000005227,9913.ENSBTAP00000009746,9913.ENSBTAP00000021789,9913.ENSBTAP00000025894,9913.ENSBTAP00000026345	APOA1,PROC,F9,F7,F10,PROZ,APOA4
GO:0032501	multicellular organismal process	8	1333	0.97	4.47e-06	9913.ENSBTAP00000002914,9913.ENSBTAP00000005163,9913.ENSBTAP00000005227,9913.ENSBTAP00000009746,9913.ENSBTAP00000016453,9913.ENSBTAP00000021789,9913.ENSBTAP00000025894,9913.ENSBTAP00000026345	APOA1,PROC,F9,F7,APOC3,F10,PROZ,APOA4
GO:0042632	cholesterol homeostasis	3	25	2.27	7.35e-06	9913.ENSBTAP00000002914,9913.ENSBTAP00000016453,9913.ENSBTAP00000026345	APOA1,APOC3,APOA4
GO:0006508	proteolysis	5	331	1.37	1.4e-05	9913.ENSBTAP00000005163,9913.ENSBTAP00000005227,9913.ENSBTAP00000009746,9913.ENSBTAP00000021789,9913.ENSBTAP00000025894	PROC,F9,F7,F10,PROZ
GO:0006810	transport	7	1067	1	1.49e-05	9913.ENSBTAP00000001802,9913.ENSBTAP00000002914,9913.ENSBTAP00000016453,9913.ENSBTAP00000026345,9913.ENSBTAP00000027391,9913.ENSBTAP00000037374,9913.ENSBTAP00000043063	LGALS3BP,APOA1,APOC3,APOA4,APOC4,HBA,HBB
GO:0032489	regulation of Cdc42 protein signal transduction	2	2	3.19	2.03e-05	9913.ENSBTAP00000002914,9913.ENSBTAP00000016453	APOA1,APOC3
GO:0042157	lipoprotein metabolic process	3	39	2.07	2.07e-05	9913.ENSBTAP00000002914,9913.ENSBTAP00000016453,9913.ENSBTAP00000026345	APOA1,APOC3,APOA4
GO:0010903	negative regulation of very-low-density lipoprotein particle remodeling	2	3	3.01	3.15e-05	9913.ENSBTAP00000002914,9913.ENSBTAP00000016453	APOA1,APOC3
GO:0030300	regulation of intestinal cholesterol absorption	2	3	3.01	3.15e-05	9913.ENSBTAP00000002914,9913.ENSBTAP00000026345	APOA1,APOA4
GO:0043062	extracellular structure organization	3	48	1.98	3.28e-05	9913.ENSBTAP00000002914,9913.ENSBTAP00000016453,9913.ENSBTAP00000026345	APOA1,APOC3,APOA4
GO:0010873	positive regulation of cholesterol esterification	2	4	2.89	4.24e-05	9913.ENSBTAP00000002914,9913.ENSBTAP00000026345	APOA1,APOA4
GO:0034372	very-low-density lipoprotein particle remodeling	2	4	2.89	4.24e-05	9913.ENSBTAP00000002914,9913.ENSBTAP00000026345	APOA1,APOA4
GO:0034375	high-density lipoprotein particle remodeling	2	4	2.89	4.24e-05	9913.ENSBTAP00000002914,9913.ENSBTAP00000016453	APOA1,APOC3
GO:0034380	high-density lipoprotein particle assembly	2	4	2.89	4.24e-05	9913.ENSBTAP00000002914,9913.ENSBTAP00000026345	APOA1,APOA4
GO:0051006	positive regulation of lipoprotein lipase activity	2	4	2.89	4.24e-05	9913.ENSBTAP00000002914,9913.ENSBTAP00000026345	APOA1,APOA4
GO:0010898	positive regulation of triglyceride catabolic process	2	5	2.79	5.37e-05	9913.ENSBTAP00000002914,9913.ENSBTAP00000026345	APOA1,APOA4
GO:0032101	regulation of response to external stimulus	4	210	1.47	5.37e-05	9913.ENSBTAP00000002914,9913.ENSBTAP00000005163,9913.ENSBTAP00000009746,9913.ENSBTAP00000025894	APOA1,PROC,F7,PROZ
GO:0043691	reverse cholesterol transport	2	5	2.79	5.37e-05	9913.ENSBTAP00000002914,9913.ENSBTAP00000026345	APOA1,APOA4
GO:0048583	regulation of response to stimulus	6	903	1.01	6.86e-05	9913.ENSBTAP00000002914,9913.ENSBTAP00000005163,9913.ENSBTAP00000009746,9913.ENSBTAP00000016453,9913.ENSBTAP00000021789,9913.ENSBTAP00000025894	APOA1,PROC,F7,APOC3,F10,PROZ
GO:0051241	negative regulation of multicellular organismal process	4	235	1.42	7.74e-05	9913.ENSBTAP00000002914,9913.ENSBTAP00000005163,9913.ENSBTAP00000016453,9913.ENSBTAP00000025894	APOA1,PROC,APOC3,PROZ
GO:0031102	neuron projection regeneration	2	7	2.64	8.2e-05	9913.ENSBTAP00000002914,9913.ENSBTAP00000026345	APOA1,APOA4
GO:0045723	positive regulation of fatty acid biosynthetic process	2	7	2.64	8.2e-05	9913.ENSBTAP00000002914,9913.ENSBTAP00000026345	APOA1,APOA4
GO:0032102	negative regulation of response to external stimulus	3	73	1.8	8.29e-05	9913.ENSBTAP00000002914,9913.ENSBTAP00000005163,9913.ENSBTAP00000025894	APOA1,PROC,PROZ
GO:0015671	oxygen transport	2	9	2.53	0.00011	9913.ENSBTAP00000037374,9913.ENSBTAP00000043063	HBA,HBB
GO:0032879	regulation of localization	5	561	1.14	0.00011	9913.ENSBTAP00000002914,9913.ENSBTAP00000009746,9913.ENSBTAP00000016453,9913.ENSBTAP00000026345,9913.ENSBTAP00000027391	APOA1,F7,APOC3,APOA4,APOC4
GO:0046470	phosphatidylcholine metabolic process	2	9	2.53	0.00011	9913.ENSBTAP00000002914,9913.ENSBTAP00000026345	APOA1,APOA4
GO:0051239	regulation of multicellular organismal process	5	589	1.12	0.00012	9913.ENSBTAP00000002914,9913.ENSBTAP00000005163,9913.ENSBTAP00000016453,9913.ENSBTAP00000025894,9913.ENSBTAP00000026345	APOA1,PROC,APOC3,PROZ,APOA4
GO:0030195	negative regulation of blood coagulation	2	16	2.28	0.00027	9913.ENSBTAP00000005163,9913.ENSBTAP00000025894	PROC,PROZ
GO:0050789	regulation of biological process	8	2637	0.67	0.00029	9913.ENSBTAP00000002914,9913.ENSBTAP00000005163,9913.ENSBTAP00000009746,9913.ENSBTAP00000016453,9913.ENSBTAP00000021789,9913.ENSBTAP00000025894,9913.ENSBTAP00000026345,9913.ENSBTAP00000027391	APOA1,PROC,F7,APOC3,F10,PROZ,APOA4,APOC4
GO:0006695	cholesterol biosynthetic process	2	17	2.26	0.0003	9913.ENSBTAP00000002914,9913.ENSBTAP00000026345	APOA1,APOA4
GO:0048518	positive regulation of biological process	6	1266	0.86	0.00032	9913.ENSBTAP00000002914,9913.ENSBTAP00000005163,9913.ENSBTAP00000009746,9913.ENSBTAP00000021789,9913.ENSBTAP00000026345,9913.ENSBTAP00000027391	APOA1,PROC,F7,F10,APOA4,APOC4
GO:1902531	regulation of intracellular signal transduction	4	380	1.21	0.00035	9913.ENSBTAP00000002914,9913.ENSBTAP00000009746,9913.ENSBTAP00000016453,9913.ENSBTAP00000021789	APOA1,F7,APOC3,F10
GO:0051897	positive regulation of protein kinase B signaling	2	22	2.15	0.00043	9913.ENSBTAP00000009746,9913.ENSBTAP00000021789	F7,F10
GO:0050728	negative regulation of inflammatory response	2	32	1.98	0.00081	9913.ENSBTAP00000002914,9913.ENSBTAP00000005163	APOA1,PROC
GO:0097164	ammonium ion metabolic process	2	36	1.93	0.00097	9913.ENSBTAP00000002914,9913.ENSBTAP00000026345	APOA1,APOA4
GO:1902533	positive regulation of intracellular signal transduction	3	213	1.34	0.0011	9913.ENSBTAP00000002914,9913.ENSBTAP00000009746,9913.ENSBTAP00000021789	APOA1,F7,F10
GO:0016485	protein processing	2	42	1.86	0.0012	9913.ENSBTAP00000005227,9913.ENSBTAP00000009746	F9,F7
GO:0048522	positive regulation of cellular process	5	1121	0.84	0.0016	9913.ENSBTAP00000002914,9913.ENSBTAP00000005163,9913.ENSBTAP00000009746,9913.ENSBTAP00000021789,9913.ENSBTAP00000026345	APOA1,PROC,F7,F10,APOA4
GO:0015893	drug transport	2	51	1.78	0.0017	9913.ENSBTAP00000037374,9913.ENSBTAP00000043063	HBA,HBB
GO:0080134	regulation of response to stress	3	269	1.23	0.002	9913.ENSBTAP00000002914,9913.ENSBTAP00000005163,9913.ENSBTAP00000025894	APOA1,PROC,PROZ
GO:0010720	positive regulation of cell development	2	67	1.66	0.0027	9913.ENSBTAP00000002914,9913.ENSBTAP00000005163	APOA1,PROC
GO:0051051	negative regulation of transport	2	99	1.49	0.0053	9913.ENSBTAP00000002914,9913.ENSBTAP00000016453	APOA1,APOC3
GO:0050794	regulation of cellular process	6	2441	0.58	0.0073	9913.ENSBTAP00000002914,9913.ENSBTAP00000005163,9913.ENSBTAP00000009746,9913.ENSBTAP00000016453,9913.ENSBTAP00000021789,9913.ENSBTAP00000026345	APOA1,PROC,F7,APOC3,F10,APOA4
GO:0051346	negative regulation of hydrolase activity	2	126	1.39	0.0082	9913.ENSBTAP00000002914,9913.ENSBTAP00000016453	APOA1,APOC3
GO:0007155	cell adhesion	2	165	1.27	0.0127	9913.ENSBTAP00000001802,9913.ENSBTAP00000006074	LGALS3BP,COMP
GO:0007186	G protein-coupled receptor signaling pathway	2	214	1.16	0.02	9913.ENSBTAP00000002914,9913.ENSBTAP00000016453	APOA1,APOC3
GO:0042221	response to chemical	3	802	0.76	0.0318	9913.ENSBTAP00000002914,9913.ENSBTAP00000037374,9913.ENSBTAP00000043063	APOA1,HBA,HBB
GO:0002682	regulation of immune system process	2	296	1.02	0.0357	9913.ENSBTAP00000002914,9913.ENSBTAP00000009746	APOA1,F7
GO:2000026	regulation of multicellular organismal development	2	353	0.94	0.0478	9913.ENSBTAP00000002914,9913.ENSBTAP00000005163	APOA1,PROC

## Sheet: Table S27
Table S27. Enriched terms for cellular components of overabundant plasma proteins between CTRL and EFA+CLA at d +1 relative to parturition
#term ID	term description	observed gene count	background gene count	strength	false discovery rate	matching proteins in your network (IDs)	matching proteins in your network (labels)
GO:0005576	extracellular region	11	753	1.35	5.64e-13	9913.ENSBTAP00000001802,9913.ENSBTAP00000002914,9913.ENSBTAP00000005163,9913.ENSBTAP00000005227,9913.ENSBTAP00000006074,9913.ENSBTAP00000009746,9913.ENSBTAP00000016453,9913.ENSBTAP00000021789,9913.ENSBTAP00000025894,9913.ENSBTAP00000026345,9913.ENSBTAP00000027391	LGALS3BP,APOA1,PROC,F9,COMP,F7,APOC3,F10,PROZ,APOA4,APOC4
GO:0005615	extracellular space	8	411	1.48	6.72e-10	9913.ENSBTAP00000001802,9913.ENSBTAP00000002914,9913.ENSBTAP00000005163,9913.ENSBTAP00000005227,9913.ENSBTAP00000016453,9913.ENSBTAP00000025894,9913.ENSBTAP00000026345,9913.ENSBTAP00000027391	LGALS3BP,APOA1,PROC,F9,APOC3,PROZ,APOA4,APOC4
GO:0034364	high-density lipoprotein particle	4	12	2.71	2.14e-09	9913.ENSBTAP00000002914,9913.ENSBTAP00000016453,9913.ENSBTAP00000026345,9913.ENSBTAP00000027391	APOA1,APOC3,APOA4,APOC4
GO:0042627	chylomicron	3	7	2.82	1.21e-07	9913.ENSBTAP00000002914,9913.ENSBTAP00000016453,9913.ENSBTAP00000026345	APOA1,APOC3,APOA4
GO:0034361	very-low-density lipoprotein particle	3	8	2.76	1.45e-07	9913.ENSBTAP00000002914,9913.ENSBTAP00000016453,9913.ENSBTAP00000027391	APOA1,APOC3,APOC4
GO:0034366	spherical high-density lipoprotein particle	2	5	2.79	2.7e-05	9913.ENSBTAP00000002914,9913.ENSBTAP00000016453	APOA1,APOC3
GO:0005833	hemoglobin complex	2	7	2.64	4.2e-05	9913.ENSBTAP00000037374,9913.ENSBTAP00000043063	HBA,HBB
GO:0072562	blood microparticle	2	8	2.58	4.81e-05	9913.ENSBTAP00000002914,9913.ENSBTAP00000026345	APOA1,APOA4
GO:0032991	protein-containing complex	7	1711	0.8	9.32e-05	9913.ENSBTAP00000002914,9913.ENSBTAP00000009746,9913.ENSBTAP00000016453,9913.ENSBTAP00000026345,9913.ENSBTAP00000027391,9913.ENSBTAP00000037374,9913.ENSBTAP00000043063	APOA1,F7,APOC3,APOA4,APOC4,HBA,HBB
