# Supplementary material for: Plasma proteomics reveals crosstalk between lipid metabolism and immunity in dairy cows receiving essential fatty acids and conjugated linoleic acid
Source: Sci Rep. 2022 Apr 5;12:5648. doi: 10.1038/s41598-022-09437-w (PMC8983735; doi:10.1038/s41598-022-09437-w)
Supplement: Supplementary file 8 — Supplementary Tables S28–S31. [file 41598_2022_9437_MOESM8_ESM.xlsx]

## Sheet: Table S28
Table S28. Differential plasma proteome between CTRL and EFA+CLA at d +28 relative to parturition
protein name	Accession number	gene name	fold change (FC)	log2(FC)	raw.pval
Apolipoprotein C-III	P19035	APOC3	2.1431	1.0997	0.0016619
Hemoglobin subunit beta	P02070	HBB	1.7219	0.78398	0.003675
Prenylcysteine oxidase 1	F1N2K1	PCYOX1	0.58992	-0.76142	0.0055783
Apolipoprotein A-I	P15497	APOA1	1.7168	0.77974	0.0056733
Apolipoprotein A-IV	F1N3Q7	APOA4	2.2709	1.1833	0.0074057
Hemoglobin subunit alpha	P01966	HBA	1.9552	0.96735	0.010185
Apolipoprotein C-IV	Q3SYR5	APOC4	1.7822	0.83366	0.01945
Proteoglycan 4	F1MDS0	PRG4	2.5786	1.3666	0.019979
Insulin-like growth factor binding protein acid labile subunit	Q09TE3	IGFALS	1.5089	0.5935	0.022632
Serum amyloid P-component	Q3T004	APCS	2.5388	1.3441	0.031041
Filamin A	F1N169	FLNA	0.45228	-1.1447	0.032154
Transthyretin	A0A3Q1MRM2	TTR	2.4701	1.3046	0.034278
WAP domain-containing protein	F1MFX8	LOC100850808	2.1668	1.1155	0.04076
Matrix Gla protein	P07507	MGP	1.5022	0.58709	0.04336
overabundant
underabundant

## Sheet: Table S29
Table S29. KEGG pathways associated to differentially abundant proteins between CTRL and EFA+CLA at d +28 relative to parturition
#term ID	term description	observed gene count	background gene count	strength	false discovery rate	matching proteins in your network (IDs)	matching proteins in your network (labels)
bta04979	Cholesterol metabolism	3	46	2.07	2.47e-05	9913.ENSBTAP00000002914,9913.ENSBTAP00000016453,9913.ENSBTAP00000026345	APOA1,APOC3,APOA4
bta04977	Vitamin digestion and absorption	2	22	2.22	0.00041	9913.ENSBTAP00000002914,9913.ENSBTAP00000026345	APOA1,APOA4
bta05143	African trypanosomiasis	2	37	1.99	0.00074	9913.ENSBTAP00000002914,9913.ENSBTAP00000043063	APOA1,HBB
bta04975	Fat digestion and absorption	2	44	1.92	0.00077	9913.ENSBTAP00000002914,9913.ENSBTAP00000026345	APOA1,APOA4
bta03320	PPAR signaling pathway	2	72	1.7	0.0016	9913.ENSBTAP00000002914,9913.ENSBTAP00000016453	APOA1,APOC3

## Sheet: Table S30
Table S30. Enriched terms for biological processes of overabundant plasma proteins between CTRL and EFA+CLA at d +28 relative to parturition
#term ID	term description	observed gene count	background gene count	strength	false discovery rate	matching proteins in your network (IDs)	matching proteins in your network (labels)
GO:0070328	triglyceride homeostasis	4	14	2.72	7.07e-08	9913.ENSBTAP00000002914,9913.ENSBTAP00000016453,9913.ENSBTAP00000026345,9913.ENSBTAP00000027391	APOA1,APOC3,APOA4,APOC4
GO:1905952	regulation of lipid localization	4	34	2.33	5.66e-07	9913.ENSBTAP00000002914,9913.ENSBTAP00000016453,9913.ENSBTAP00000026345,9913.ENSBTAP00000027391	APOA1,APOC3,APOA4,APOC4
GO:0010896	regulation of triglyceride catabolic process	3	8	2.83	9.73e-07	9913.ENSBTAP00000002914,9913.ENSBTAP00000016453,9913.ENSBTAP00000026345	APOA1,APOC3,APOA4
GO:0019433	triglyceride catabolic process	3	7	2.89	9.73e-07	9913.ENSBTAP00000002914,9913.ENSBTAP00000016453,9913.ENSBTAP00000026345	APOA1,APOC3,APOA4
GO:0033344	cholesterol efflux	3	9	2.78	9.73e-07	9913.ENSBTAP00000002914,9913.ENSBTAP00000016453,9913.ENSBTAP00000026345	APOA1,APOC3,APOA4
GO:0033700	phospholipid efflux	3	9	2.78	9.73e-07	9913.ENSBTAP00000002914,9913.ENSBTAP00000016453,9913.ENSBTAP00000026345	APOA1,APOC3,APOA4
GO:0034369	plasma lipoprotein particle remodeling	3	7	2.89	9.73e-07	9913.ENSBTAP00000002914,9913.ENSBTAP00000016453,9913.ENSBTAP00000026345	APOA1,APOC3,APOA4
GO:0034377	plasma lipoprotein particle assembly	3	6	2.96	9.73e-07	9913.ENSBTAP00000002914,9913.ENSBTAP00000016453,9913.ENSBTAP00000026345	APOA1,APOC3,APOA4
GO:0051004	regulation of lipoprotein lipase activity	3	6	2.96	9.73e-07	9913.ENSBTAP00000002914,9913.ENSBTAP00000016453,9913.ENSBTAP00000026345	APOA1,APOC3,APOA4
GO:0006869	lipid transport	4	67	2.04	1.24e-06	9913.ENSBTAP00000002914,9913.ENSBTAP00000016453,9913.ENSBTAP00000026345,9913.ENSBTAP00000027391	APOA1,APOC3,APOA4,APOC4
GO:0032374	regulation of cholesterol transport	3	12	2.66	1.32e-06	9913.ENSBTAP00000002914,9913.ENSBTAP00000016453,9913.ENSBTAP00000026345	APOA1,APOC3,APOA4
GO:0042304	regulation of fatty acid biosynthetic process	3	14	2.59	1.79e-06	9913.ENSBTAP00000002914,9913.ENSBTAP00000016453,9913.ENSBTAP00000026345	APOA1,APOC3,APOA4
GO:0042632	cholesterol homeostasis	3	25	2.34	5.39e-06	9913.ENSBTAP00000002914,9913.ENSBTAP00000016453,9913.ENSBTAP00000026345	APOA1,APOC3,APOA4
GO:0042157	lipoprotein metabolic process	3	39	2.15	1.61e-05	9913.ENSBTAP00000002914,9913.ENSBTAP00000016453,9913.ENSBTAP00000026345	APOA1,APOC3,APOA4
GO:0032489	regulation of Cdc42 protein signal transduction	2	2	3.26	1.8e-05	9913.ENSBTAP00000002914,9913.ENSBTAP00000016453	APOA1,APOC3
GO:0043062	extracellular structure organization	3	48	2.06	2.65e-05	9913.ENSBTAP00000002914,9913.ENSBTAP00000016453,9913.ENSBTAP00000026345	APOA1,APOC3,APOA4
GO:0010903	negative regulation of very-low-density lipoprotein particle remodeling	2	3	3.08	2.75e-05	9913.ENSBTAP00000002914,9913.ENSBTAP00000016453	APOA1,APOC3
GO:0030300	regulation of intestinal cholesterol absorption	2	3	3.08	2.75e-05	9913.ENSBTAP00000002914,9913.ENSBTAP00000026345	APOA1,APOA4
GO:0010873	positive regulation of cholesterol esterification	2	4	2.96	3.72e-05	9913.ENSBTAP00000002914,9913.ENSBTAP00000026345	APOA1,APOA4
GO:0034372	very-low-density lipoprotein particle remodeling	2	4	2.96	3.72e-05	9913.ENSBTAP00000002914,9913.ENSBTAP00000026345	APOA1,APOA4
GO:0034375	high-density lipoprotein particle remodeling	2	4	2.96	3.72e-05	9913.ENSBTAP00000002914,9913.ENSBTAP00000016453	APOA1,APOC3
GO:0034380	high-density lipoprotein particle assembly	2	4	2.96	3.72e-05	9913.ENSBTAP00000002914,9913.ENSBTAP00000026345	APOA1,APOA4
GO:0051006	positive regulation of lipoprotein lipase activity	2	4	2.96	3.72e-05	9913.ENSBTAP00000002914,9913.ENSBTAP00000026345	APOA1,APOA4
GO:0010898	positive regulation of triglyceride catabolic process	2	5	2.86	4.66e-05	9913.ENSBTAP00000002914,9913.ENSBTAP00000026345	APOA1,APOA4
GO:0043691	reverse cholesterol transport	2	5	2.86	4.66e-05	9913.ENSBTAP00000002914,9913.ENSBTAP00000026345	APOA1,APOA4
GO:0006810	transport	6	1067	1.01	6.5e-05	9913.ENSBTAP00000002914,9913.ENSBTAP00000016453,9913.ENSBTAP00000022034,9913.ENSBTAP00000026345,9913.ENSBTAP00000027391,9913.ENSBTAP00000043063	APOA1,APOC3,ENSBTAG00000026417,APOA4,APOC4,HBB
GO:0031102	neuron projection regeneration	2	7	2.72	7.35e-05	9913.ENSBTAP00000002914,9913.ENSBTAP00000026345	APOA1,APOA4
GO:0045723	positive regulation of fatty acid biosynthetic process	2	7	2.72	7.35e-05	9913.ENSBTAP00000002914,9913.ENSBTAP00000026345	APOA1,APOA4
GO:0015671	oxygen transport	2	9	2.61	9.82e-05	9913.ENSBTAP00000022034,9913.ENSBTAP00000043063	ENSBTAG00000026417,HBB
GO:0046470	phosphatidylcholine metabolic process	2	9	2.61	9.82e-05	9913.ENSBTAP00000002914,9913.ENSBTAP00000026345	APOA1,APOA4
GO:0051336	regulation of hydrolase activity	4	306	1.38	0.00011	9913.ENSBTAP00000002914,9913.ENSBTAP00000016453,9913.ENSBTAP00000026133,9913.ENSBTAP00000026345	APOA1,APOC3,APCS,APOA4
GO:0051346	negative regulation of hydrolase activity	3	126	1.64	0.00024	9913.ENSBTAP00000002914,9913.ENSBTAP00000016453,9913.ENSBTAP00000026133	APOA1,APOC3,APCS
GO:0006695	cholesterol biosynthetic process	2	17	2.33	0.00026	9913.ENSBTAP00000002914,9913.ENSBTAP00000026345	APOA1,APOA4
GO:0050896	response to stimulus	6	1787	0.79	0.00078	9913.ENSBTAP00000002914,9913.ENSBTAP00000016453,9913.ENSBTAP00000022034,9913.ENSBTAP00000026133,9913.ENSBTAP00000026345,9913.ENSBTAP00000043063	APOA1,APOC3,ENSBTAG00000026417,APCS,APOA4,HBB
GO:0097164	ammonium ion metabolic process	2	36	2	0.00088	9913.ENSBTAP00000002914,9913.ENSBTAP00000026345	APOA1,APOA4
GO:0051239	regulation of multicellular organismal process	4	589	1.09	0.00095	9913.ENSBTAP00000002914,9913.ENSBTAP00000016453,9913.ENSBTAP00000026133,9913.ENSBTAP00000026345	APOA1,APOC3,APCS,APOA4
GO:0051241	negative regulation of multicellular organismal process	3	235	1.37	0.0011	9913.ENSBTAP00000002914,9913.ENSBTAP00000016453,9913.ENSBTAP00000026133	APOA1,APOC3,APCS
GO:0015893	drug transport	2	51	1.85	0.0015	9913.ENSBTAP00000022034,9913.ENSBTAP00000043063	ENSBTAG00000026417,HBB
GO:0002683	negative regulation of immune system process	2	89	1.61	0.0041	9913.ENSBTAP00000002914,9913.ENSBTAP00000026133	APOA1,APCS
GO:0051051	negative regulation of transport	2	99	1.56	0.0049	9913.ENSBTAP00000002914,9913.ENSBTAP00000016453	APOA1,APOC3
GO:0080090	regulation of primary metabolic process	4	1357	0.73	0.0155	9913.ENSBTAP00000002914,9913.ENSBTAP00000016453,9913.ENSBTAP00000026133,9913.ENSBTAP00000026345	APOA1,APOC3,APCS,APOA4
GO:0031323	regulation of cellular metabolic process	4	1376	0.72	0.0161	9913.ENSBTAP00000002914,9913.ENSBTAP00000016453,9913.ENSBTAP00000026133,9913.ENSBTAP00000026345	APOA1,APOC3,APCS,APOA4
GO:0007186	G protein-coupled receptor signaling pathway	2	214	1.23	0.0188	9913.ENSBTAP00000002914,9913.ENSBTAP00000016453	APOA1,APOC3
GO:0042221	response to chemical	3	802	0.83	0.0256	9913.ENSBTAP00000002914,9913.ENSBTAP00000022034,9913.ENSBTAP00000043063	APOA1,ENSBTAG00000026417,HBB
GO:0050789	regulation of biological process	5	2637	0.54	0.0279	9913.ENSBTAP00000002914,9913.ENSBTAP00000016453,9913.ENSBTAP00000026133,9913.ENSBTAP00000026345,9913.ENSBTAP00000027391	APOA1,APOC3,APCS,APOA4,APOC4
GO:0006950	response to stress	3	834	0.82	0.028	9913.ENSBTAP00000002914,9913.ENSBTAP00000026133,9913.ENSBTAP00000026345	APOA1,APCS,APOA4
GO:0045595	regulation of cell differentiation	2	310	1.07	0.0354	9913.ENSBTAP00000002914,9913.ENSBTAP00000026133	APOA1,APCS
GO:0048523	negative regulation of cellular process	3	971	0.75	0.04	9913.ENSBTAP00000002914,9913.ENSBTAP00000016453,9913.ENSBTAP00000026133	APOA1,APOC3,APCS
GO:2000026	regulation of multicellular organismal development	2	353	1.01	0.0436	9913.ENSBTAP00000002914,9913.ENSBTAP00000026133	APOA1,APCS

## Sheet: Table S31
Table S31. Enriched terms for cellular components of overabundant plasma proteins between CTRL and EFA+CLA at d +28 relative to parturition
#term ID	term description	observed gene count	background gene count	strength	false discovery rate	matching proteins in your network (IDs)	matching proteins in your network (labels)
GO:0034364	high-density lipoprotein particle	4	12	2.78	2.24e-09	9913.ENSBTAP00000002914,9913.ENSBTAP00000016453,9913.ENSBTAP00000026345,9913.ENSBTAP00000027391	APOA1,APOC3,APOA4,APOC4
GO:0042627	chylomicron	3	7	2.89	7.41e-08	9913.ENSBTAP00000002914,9913.ENSBTAP00000016453,9913.ENSBTAP00000026345	APOA1,APOC3,APOA4
GO:0034361	very-low-density lipoprotein particle	3	8	2.83	8.48e-08	9913.ENSBTAP00000002914,9913.ENSBTAP00000016453,9913.ENSBTAP00000027391	APOA1,APOC3,APOC4
GO:0005615	extracellular space	5	411	1.34	4.95e-06	9913.ENSBTAP00000002914,9913.ENSBTAP00000016453,9913.ENSBTAP00000026133,9913.ENSBTAP00000026345,9913.ENSBTAP00000027391	APOA1,APOC3,APCS,APOA4,APOC4
GO:0034366	spherical high-density lipoprotein particle	2	5	2.86	1.6e-05	9913.ENSBTAP00000002914,9913.ENSBTAP00000016453	APOA1,APOC3
GO:0005833	hemoglobin complex	2	7	2.72	2.47e-05	9913.ENSBTAP00000022034,9913.ENSBTAP00000043063	ENSBTAG00000026417,HBB
GO:0072562	blood microparticle	2	8	2.66	2.81e-05	9913.ENSBTAP00000002914,9913.ENSBTAP00000026345	APOA1,APOA4
GO:0032991	protein-containing complex	6	1711	0.8	0.00024	9913.ENSBTAP00000002914,9913.ENSBTAP00000016453,9913.ENSBTAP00000022034,9913.ENSBTAP00000026345,9913.ENSBTAP00000027391,9913.ENSBTAP00000043063	APOA1,APOC3,ENSBTAG00000026417,APOA4,APOC4,HBB
