# Supplementary material for: Plasma proteomics reveals crosstalk between lipid metabolism and immunity in dairy cows receiving essential fatty acids and conjugated linoleic acid
Source: Sci Rep. 2022 Apr 5;12:5648. doi: 10.1038/s41598-022-09437-w (PMC8983735; doi:10.1038/s41598-022-09437-w)
Supplement: Supplementary file 9 — Supplementary Tables S32–S35. [file 41598_2022_9437_MOESM9_ESM.xlsx]

## Sheet: Table S32
Table S32. Differential plasma proteome between CTRL and EFA+CLA at d +63 relative to parturition
protein name	Accession number	gene name	fold change (FC)	log2(FC)	raw.pval
Apolipoprotein A-IV	F1N3Q7	APOA4	3.4374	1.7813	0.00024397
Apolipoprotein A-I	P15497	APOA1	2.0747	1.0529	0.00045875
Apolipoprotein C-III	P19035	APOC3	2.3306	1.2207	0.00068804
Apolipoprotein C-IV	Q3SYR5	APOC4	1.6323	0.70689	0.0051948
LDL receptor related protein 1	E1BGJ0	LRP1	0.60691	-0.72044	0.0069443
Coagulation factor XIII A chain	A0A3Q1LTB9	F13A1	1.5585	0.64019	0.014031
Carboxypeptidase A1	A6H6Y4	CPA1	0.33733	-1.5678	0.017663
C3/C5 convertase	A0A3S5ZPC6	C2	0.64969	-0.62218	0.025114
Proteoglycan 4	F1MDS0	PRG4	1.7622	0.81737	0.030188
Adenosylhomocysteinase	A0A3Q1LW27	AHCY	0.2241	-2.1578	0.033897
Glyceraldehyde-3-phosphate dehydrogenase	A0A3Q1M8J9	GAPDH	0.52677	-0.92474	0.038531
Epoxide hydrolase	Q3ZCJ6	EPHX1	0.342	-1.5479	0.042208
Hemoglobin subunit alpha	P01966	HBA	1.519	0.60312	0.049647
Overabundant
underabundant

## Sheet: Table S33
Table S33. KEGG pathways associated to differentially abundant proteins between CTRL and EFA+CLA at d +63 relative to parturition
#term ID	term description	observed gene count	background gene count	strength	false discovery rate	matching proteins in your network (IDs)	matching proteins in your network (labels)
bta04979	Cholesterol metabolism	4	46	2.34	2.4e-08	9913.ENSBTAP00000002914,9913.ENSBTAP00000016453,9913.ENSBTAP00000017556,9913.ENSBTAP00000026345	APOA1,APOC3,LRP1,APOA4
bta04977	Vitamin digestion and absorption	2	22	2.36	0.00019	9913.ENSBTAP00000002914,9913.ENSBTAP00000026345	APOA1,APOA4
bta04975	Fat digestion and absorption	2	44	2.06	0.00048	9913.ENSBTAP00000002914,9913.ENSBTAP00000026345	APOA1,APOA4
bta03320	PPAR signaling pathway	2	72	1.84	0.00093	9913.ENSBTAP00000002914,9913.ENSBTAP00000016453	APOA1,APOC3

## Sheet: Table S34
	Table S34. Enriched terms for biological processes of overabundant plasma proteins between CTRL and EFA+CLA at d +63 relative to parturition
#term ID	term description	observed gene count	background gene count	strength	false discovery rate	matching proteins in your network (IDs)	matching proteins in your network (labels)
GO:0070328	triglyceride homeostasis	4	14	2.85	1.35e-08	9913.ENSBTAP00000002914,9913.ENSBTAP00000016453,9913.ENSBTAP00000026345,9913.ENSBTAP00000027391	APOA1,APOC3,APOA4,APOC4
GO:1905952	regulation of lipid localization	4	34	2.47	1.08e-07	9913.ENSBTAP00000002914,9913.ENSBTAP00000016453,9913.ENSBTAP00000026345,9913.ENSBTAP00000027391	APOA1,APOC3,APOA4,APOC4
GO:0006869	lipid transport	4	67	2.17	2.97e-07	9913.ENSBTAP00000002914,9913.ENSBTAP00000016453,9913.ENSBTAP00000026345,9913.ENSBTAP00000027391	APOA1,APOC3,APOA4,APOC4
GO:0010896	regulation of triglyceride catabolic process	3	8	2.97	2.97e-07	9913.ENSBTAP00000002914,9913.ENSBTAP00000016453,9913.ENSBTAP00000026345	APOA1,APOC3,APOA4
GO:0019433	triglyceride catabolic process	3	7	3.03	2.97e-07	9913.ENSBTAP00000002914,9913.ENSBTAP00000016453,9913.ENSBTAP00000026345	APOA1,APOC3,APOA4
GO:0033344	cholesterol efflux	3	9	2.92	2.97e-07	9913.ENSBTAP00000002914,9913.ENSBTAP00000016453,9913.ENSBTAP00000026345	APOA1,APOC3,APOA4
GO:0033700	phospholipid efflux	3	9	2.92	2.97e-07	9913.ENSBTAP00000002914,9913.ENSBTAP00000016453,9913.ENSBTAP00000026345	APOA1,APOC3,APOA4
GO:0034369	plasma lipoprotein particle remodeling	3	7	3.03	2.97e-07	9913.ENSBTAP00000002914,9913.ENSBTAP00000016453,9913.ENSBTAP00000026345	APOA1,APOC3,APOA4
GO:0034377	plasma lipoprotein particle assembly	3	6	3.1	2.97e-07	9913.ENSBTAP00000002914,9913.ENSBTAP00000016453,9913.ENSBTAP00000026345	APOA1,APOC3,APOA4
GO:0051004	regulation of lipoprotein lipase activity	3	6	3.1	2.97e-07	9913.ENSBTAP00000002914,9913.ENSBTAP00000016453,9913.ENSBTAP00000026345	APOA1,APOC3,APOA4
GO:0032374	regulation of cholesterol transport	3	12	2.8	3.83e-07	9913.ENSBTAP00000002914,9913.ENSBTAP00000016453,9913.ENSBTAP00000026345	APOA1,APOC3,APOA4
GO:0042304	regulation of fatty acid biosynthetic process	3	14	2.73	5.23e-07	9913.ENSBTAP00000002914,9913.ENSBTAP00000016453,9913.ENSBTAP00000026345	APOA1,APOC3,APOA4
GO:0042632	cholesterol homeostasis	3	25	2.48	1.65e-06	9913.ENSBTAP00000002914,9913.ENSBTAP00000016453,9913.ENSBTAP00000026345	APOA1,APOC3,APOA4
GO:0042157	lipoprotein metabolic process	3	39	2.28	4.93e-06	9913.ENSBTAP00000002914,9913.ENSBTAP00000016453,9913.ENSBTAP00000026345	APOA1,APOC3,APOA4
GO:0032489	regulation of Cdc42 protein signal transduction	2	2	3.4	8.05e-06	9913.ENSBTAP00000002914,9913.ENSBTAP00000016453	APOA1,APOC3
GO:0043062	extracellular structure organization	3	48	2.19	8.13e-06	9913.ENSBTAP00000002914,9913.ENSBTAP00000016453,9913.ENSBTAP00000026345	APOA1,APOC3,APOA4
GO:0010903	negative regulation of very-low-density lipoprotein particle remodeling	2	3	3.22	1.26e-05	9913.ENSBTAP00000002914,9913.ENSBTAP00000016453	APOA1,APOC3
GO:0030300	regulation of intestinal cholesterol absorption	2	3	3.22	1.26e-05	9913.ENSBTAP00000002914,9913.ENSBTAP00000026345	APOA1,APOA4
GO:0010873	positive regulation of cholesterol esterification	2	4	3.1	1.7e-05	9913.ENSBTAP00000002914,9913.ENSBTAP00000026345	APOA1,APOA4
GO:0034372	very-low-density lipoprotein particle remodeling	2	4	3.1	1.7e-05	9913.ENSBTAP00000002914,9913.ENSBTAP00000026345	APOA1,APOA4
GO:0034375	high-density lipoprotein particle remodeling	2	4	3.1	1.7e-05	9913.ENSBTAP00000002914,9913.ENSBTAP00000016453	APOA1,APOC3
GO:0034380	high-density lipoprotein particle assembly	2	4	3.1	1.7e-05	9913.ENSBTAP00000002914,9913.ENSBTAP00000026345	APOA1,APOA4
GO:0051006	positive regulation of lipoprotein lipase activity	2	4	3.1	1.7e-05	9913.ENSBTAP00000002914,9913.ENSBTAP00000026345	APOA1,APOA4
GO:0010898	positive regulation of triglyceride catabolic process	2	5	3	2.1e-05	9913.ENSBTAP00000002914,9913.ENSBTAP00000026345	APOA1,APOA4
GO:0043691	reverse cholesterol transport	2	5	3	2.1e-05	9913.ENSBTAP00000002914,9913.ENSBTAP00000026345	APOA1,APOA4
GO:0031102	neuron projection regeneration	2	7	2.85	3.17e-05	9913.ENSBTAP00000002914,9913.ENSBTAP00000026345	APOA1,APOA4
GO:0045723	positive regulation of fatty acid biosynthetic process	2	7	2.85	3.17e-05	9913.ENSBTAP00000002914,9913.ENSBTAP00000026345	APOA1,APOA4
GO:0046470	phosphatidylcholine metabolic process	2	9	2.74	4.63e-05	9913.ENSBTAP00000002914,9913.ENSBTAP00000026345	APOA1,APOA4
GO:0006810	transport	5	1067	1.07	0.00011	9913.ENSBTAP00000002914,9913.ENSBTAP00000016453,9913.ENSBTAP00000022034,9913.ENSBTAP00000026345,9913.ENSBTAP00000027391	APOA1,APOC3,ENSBTAG00000026417,APOA4,APOC4
GO:0006695	cholesterol biosynthetic process	2	17	2.47	0.00012	9913.ENSBTAP00000002914,9913.ENSBTAP00000026345	APOA1,APOA4
GO:0097164	ammonium ion metabolic process	2	36	2.14	0.00042	9913.ENSBTAP00000002914,9913.ENSBTAP00000026345	APOA1,APOA4
GO:0051051	negative regulation of transport	2	99	1.7	0.0025	9913.ENSBTAP00000002914,9913.ENSBTAP00000016453	APOA1,APOC3
GO:0051346	negative regulation of hydrolase activity	2	126	1.6	0.0037	9913.ENSBTAP00000002914,9913.ENSBTAP00000016453	APOA1,APOC3
GO:0051239	regulation of multicellular organismal process	3	589	1.1	0.0043	9913.ENSBTAP00000002914,9913.ENSBTAP00000016453,9913.ENSBTAP00000026345	APOA1,APOC3,APOA4
GO:0007186	G protein-coupled receptor signaling pathway	2	214	1.37	0.0095	9913.ENSBTAP00000002914,9913.ENSBTAP00000016453	APOA1,APOC3
GO:0050896	response to stimulus	4	1787	0.75	0.01	9913.ENSBTAP00000002914,9913.ENSBTAP00000016453,9913.ENSBTAP00000022034,9913.ENSBTAP00000026345	APOA1,APOC3,ENSBTAG00000026417,APOA4
GO:0048518	positive regulation of biological process	3	1266	0.77	0.0299	9913.ENSBTAP00000002914,9913.ENSBTAP00000026345,9913.ENSBTAP00000027391	APOA1,APOA4,APOC4
GO:0051716	cellular response to stimulus	3	1340	0.75	0.0341	9913.ENSBTAP00000002914,9913.ENSBTAP00000016453,9913.ENSBTAP00000026345	APOA1,APOC3,APOA4

## Sheet: Table S35
Table S35. Enriched terms for cellular components of overabundant plasma proteins between CTRL and EFA+CLA at d +63 relative to parturition
#term ID	term description	observed gene count	background gene count	strength	false discovery rate	matching proteins in your network (IDs)	matching proteins in your network (labels)
GO:0034364	high-density lipoprotein particle	4	12	2.92	4.77e-10	9913.ENSBTAP00000002914,9913.ENSBTAP00000016453,9913.ENSBTAP00000026345,9913.ENSBTAP00000027391	APOA1,APOC3,APOA4,APOC4
GO:0042627	chylomicron	3	7	3.03	2.52e-08	9913.ENSBTAP00000002914,9913.ENSBTAP00000016453,9913.ENSBTAP00000026345	APOA1,APOC3,APOA4
GO:0034361	very-low-density lipoprotein particle	3	8	2.97	2.88e-08	9913.ENSBTAP00000002914,9913.ENSBTAP00000016453,9913.ENSBTAP00000027391	APOA1,APOC3,APOC4
GO:0034366	spherical high-density lipoprotein particle	2	5	3	9.18e-06	9913.ENSBTAP00000002914,9913.ENSBTAP00000016453	APOA1,APOC3
GO:0072562	blood microparticle	2	8	2.8	1.75e-05	9913.ENSBTAP00000002914,9913.ENSBTAP00000026345	APOA1,APOA4
GO:0032991	protein-containing complex	5	1711	0.86	0.00043	9913.ENSBTAP00000002914,9913.ENSBTAP00000016453,9913.ENSBTAP00000022034,9913.ENSBTAP00000026345,9913.ENSBTAP00000027391	APOA1,APOC3,ENSBTAG00000026417,APOA4,APOC4
